# Supplementary material for: Mediterranean diet and quality of life: Baseline cross-sectional analysis of the PREDIMED-PLUS trial
Source: PLoS One. 2018 Jun 18;13(6):e0198974. doi: 10.1371/journal.pone.0198974 (PMC6005498; doi:10.1371/journal.pone.0198974)
Supplement: S2 File — This is the dataset with which the analyses were conducted with labels. (XLSX) [file pone.0198974.s002.xlsx]

## Sheet: Sheet1
ID	MedDiet_17item	MedDiet_linear2p	sf-36 role physical (0-100)	sf-36 bodily pain (0-100)	sf-36 general health (0-100)	sf-36 vitality (0-100)	sf-36 social functioning (0-100)	sf-36 role emotional (0-100)	sf-36 mental health (0-100)	MCS_SP	PCS_SP	SEX	AGE	center	PHYS_ACT	BMI	current_smk	former	education	single	widow	sep_divorced	DIAB_type2	DEPRESSION	Physical_disease	CANCER	HYPERTENSION
1	4	6	100	80	67	100	100	100	100	62.9	48.3	0	61	1	2681.82	34.44	0	1	Secondary	0	0	0	1	0	0	0	1
2	4	5.5	100	70	82	85	100	100	100	60.4	50.5	0	65	1	2114.45	27.21	0	0	University	0	0	0	1	0	0	0	0
3	3	4.5	100	100	62	80	62.5	66.7	72	41.9	56	0	64	1	2377.62	33.94	1	0	University	0	0	0	0	1	0	0	1
4	3	4.5	100	60	52	80	100	100	100	61.8	44.5	0	66	1	2377.62	34.22	1	0	Primary	0	0	0	0	0	0	0	1
5	1	2.5	100	30	45	65	100	66.7	52	47.5	40.5	1	69	1	2377.62	27.84	0	0	Primary	0	0	0	0	1	0	0	1
6	3	5	25	50	87	70	62.5	100	84	54.4	42.2	0	63	1	2657.34	38.53	0	1	Secondary	0	0	0	0	0	0	0	0
7	4	5.5	75	50	72	80	87.5	100	76	55.8	44.4	0	57	1	3776.22	29.09	1	0	Secondary	0	0	1	1	0	0	0	0
8	4	6.5	100	60	52	65	100	100	80	54.4	47.5	0	66	1	5576.92	35.63	0	1	Primary	1	0	0	1	0	0	0	1
9	4	6	100	40	67	100	100	100	80	62.7	40	1	69	1	2272.73	33.65	0	0	Primary	0	1	0	0	1	0	0	1
10	1	2.5	100	60	82	35	0	0	40	11.5	60.4	0	56	1	2500.93	34.38	0	1	Secondary	0	0	0	0	0	0	1	1
11	2	4	100	50	72	70	87.5	100	96	58.5	45.2	0	67	1	108.39	29.45	0	1	University	0	0	0	1	0	0	0	1
12	4	6	0	40	72	40	25	0	32	19.3	47.1	0	70	1	4082.75	32.84	0	1	University	0	0	1	1	0	1	0	1
13	3	5	50	50	25	30	75	0	52	29.2	43.7	1	68	1	635.2	28.88	0	0	Secondary	0	0	0	0	0	0	0	1
14	4	6	0	0		20	12.5	0	28			1	75	1	1143.36	30.91	0	0	Primary	0	0	0	1	0	0	0	1
15	2	3.5	0	20	45	40	75	0	52	37.9	29.4	1	66	1	177.62	37.8	0	0	Primary	0	1	0	0	0	0	1	1
16	3	5	100	70	70	85	100	100	68	52.7	52	1	70	1	374.13	31.51	0	0	Primary	0	0	0	0	0	0	1	1
17	2	3.5	100	70	77	90	100	100	96	61.4	47.9	1	72	1	191.14	32.05	0	0	Primary	0	0	0	1	1	0	0	1
18	3	4.5	100	40	40	70	75	66.7	80	48.1	44.8	1	63	1	4855.01	37.11	0	0	University	0	0	0	0	0	0	0	1
19	4	5.5	25	60	77	50	50	0	52	27.3	49.2	1	64	1	992.07	31.5	0	0	University	0	0	0	0	1	0	0	0
20	1	3	0	70	15	50	0	0	60	25.1	39.6	1	64	1	5996.5	34.87	0	1	Primary	0	1	0	0	0	0	0	1
21	3	4.5	25	50	77	60	62.5	66.7	80	48.2	41.3	0	66	1	3276.22	29.71	0	0	Secondary	0	0	0	1	0	1	1	1
22	4	7	100	70	87	60	87.5	100	68	50.8	48.5	1	67	1	3349.65	39.95	0	0	Secondary	0	0	1	0	1	0	0	1
23	2	4	100	50		80	100	100	80			0	61	1	863.64	33.74	0	1	Primary	0	0	0	1	0	0	0	1
24	4	7	100	100	72	80	87.5	100	88	54.1	54	1	66	1	1374.13	34.34	0	0	Secondary	0	1	0	0	0	0	0	0
25	3	5	0	20	25	20	12.5	0	44	28.6	23	1	63	1	863.64	35.84	1	0	Primary	0	0	1	1	1	0	0	0
26	3	4.5	75	40	52	40	62.5	100	52	46.5	36.4	1	59	1	1349.65	38.62	1	0	Secondary	0	0	0	1	1	0	0	1
27	3	5	100	80	62	95	100	100	92	59.5	50.2	0	64	1	1818.18	31.93	0	1	University	0	0	0	1	0	0	0	1
28	1	3	50	40	60	10	25	33.3	24	18.2	47.6	1	66	1	1622.38	34.69	1	0	Primary	0	0	1	1	1	1	0	1
29	3	4.5	100	50	52	70	37.5	100	100	54.1	41.3	0	65	1	12108.4	31.36	0	1	Secondary	1	0	0	1	0	0	0	1
30	4	7	75	50	25	25	62.5	66.7	52	39.1	37.3	1	66	1	2520.98	38.25	0	0	Primary	0	0	1	1	1	0	0	1
31	3	5	100	100		80	100	100	100			1	63	1	531.82	32.39	0	1	Secondary	1	0	0	1	0	0	0	1
32	2	4	25	70	67	75	62.5	33.3	52	35.6	49.6	0	56	1	3363.99	31.78	0	1	Secondary	1	0	0	0	0	0	0	1
33	1	3	75	50		60	75	100	56			1	61	1	5178.32	35.74	0	0	Primary	0	0	0	0	1	0	0	1
34	2	4	75	60		75	100	100	92			0	68	1	2034.97	28.44	0	0	Secondary	0	0	0	1	0	0	0	1
35	1	2.5	100	100	72	80	100	100	88	55.1	55	0	66	1	5054.55	30.33	0	1	Primary	0	0	0	0	0	0	0	1
36	4	7	75	60	72	50	100	100	88	55.5	46.3	1	63	1	13053.8	28.03	0	0	Primary	0	0	0	0	1	0	0	1
37	4	5.5	75	40	67	60	62.5	100	84	53.9	40	1	64	1	765.73	33.04	1	0	Secondary	0	1	0	1	1	0	0	1
38	4	7	75	80		30	75	100	16			1	61	1	6786.71	28.87	1	0	Secondary	0	0	0	1	1	1	1	1
39	2	3.5	75	40	57	65	87.5	100	80	56.2	40.5	0	72	1	9534.97	34.57	0	1	University	0	0	0	1	0	0	0	1
40	4	6.5	50	40	45	35	75	100	40	45.2	35.3	1	68	1	9932.4	30.4	0	1	Primary	0	0	0	0	0	0	0	1
41	1	2.5	25	60		35	50	33.3	68			1	69	1	1020.98	29.88	0	0	Secondary	0	0	0	1	1	0	0	1
42	2	4	100	100		93.3	100	100	96			0	59	1	947.55	34.08	0	0	Secondary	0	0	0	0	0	0	0	1
43	3	5	100	40	25	65	100	100	76	56.5	39.5	0	57	1	841.49	29.22	0	0	Secondary	0	0	0	0	0	0	0	1
44	4	5.5	100	40		100	87.5	100	80			1	65	1	688.46	28.51	1	0	Secondary	0	0	0	1	1	0	0	1
45	3	4.5	100	80		85	100	100	88			1	61	1	129.02	34.09	0	0	University	0	0	0	0	0	0	0	1
46	1	3	100	40	57	95	100	100	88	60.5	45.3	0	72	1	4108.39	31.9	0	1	University	0	0	0	1	0	0	0	1
47	3	4.5	100	100		100	100	100	80			0	63	1	13475.5	30.34	0	1	Primary	0	0	0	1	0	1	0	1
48	4	6	50	70	62	85	100	100	96	63.2	41.6	0	68	1	13024.5	34.02	0	1	University	0	0	0	1	0	0	0	1
49	1	3	100	50		100	100	100	100			0	66	1	2311.19	28.24	1	0	Secondary	0	0	0	1	0	0	0	1
50	2	4	100	100	67	80	100	33.3	80	42.3	59.8	1	66	1	1118.88	28.78	0	0	Primary	0	0	0	1	0	0	0	0
51	2	4	100	100	60	70	100	33.3	88	44.5	56	0	72	1	559.44	33.78	0	1	Primary	0	0	0	1	0	0	0	1
52	4	6	50	40	60	60	62.5	100	92	59.2	32.1	0	56	1	13708.6	31.64	0	1	Primary	0	0	0	1	0	0	0	0
53	3	5	100	20		50	75	100	80			0	70	1	6003.5	32.6	0	1	Secondary	0	0	1	1	0	0	0	1
54	1	2.5	100	40	45	50	100	100	92	60.9	35.7	1	71	1	635.08	37.68	0	0	Primary	0	0	0	1	0	0	1	1
55	1	2.5	100	100	92	95	100	100	100	59.7	55.6	0	74	1	1180.54	30.27	0	1	Primary	0	0	0	1	0	1	0	0
56	1	2.5	0	20	15	50	62.5	66.7	52	47	25.2	1	64	1	7548.95	28.81	0	1	Secondary	0	0	0	1	0	0	0	1
57	3	5	100	100		85	100	100	92			1	65	1	1087.41	32.53	0	0	Primary	0	0	0	1	1	0	0	1
58	4	5.5	100	100	67	70	75	66.7	56	37	60.3	0	58	1	4713.29	27.62	1	0	Primary	0	0	0	1	0	0	0	0
59	2	3.5	100	60		80	100	100	90			0	71	1	3280.54	35.04	0	0	Primary	0	0	0	1	1	0	0	1
60	3	4.5	100	70	82	85	100	100	72	52.5	54.8	1	61	1	1678.32	30.31	0	1	Primary	0	0	0	0	0	0	0	1
61	3	5	0	60			100	100	100			1	62	1	956.76	29.47	0	0	Primary	0	0	0	0	0	0	0	1
62	3	4.5	100	70	72	70	100	100	76	52.8	51.8	1	63	1	1510.49	27.68	0	0	Primary	0	0	0	0	0	0	0	1
63	1	3	100	70	62	65	100	100	96	57.9	48	0	63	1	347.09	33.4	0	1	University	0	0	0	1	0	0	0	1
64	2	4	100	30		50	75	100	44			1	66	1	839.16	32.37	1	0	Secondary	0	0	0	1	1	1	0	1
65	3	5	100	100		100	100	100	100			0	61	1	699.3	31.46	0	0	Primary	0	0	0	0	0	0	0	1
66	3	4.5	100	70		95	100	100	88			1	74	1	669	32.75	0	0	University	0	1	0	0	0	0	0	1
67	1	3	25	100	40	20	75	100	52	42.1	43.5	0	64	1	65.27	33.27	0	1	Primary	0	0	0	0	1	0	0	1
68	3	4.5	75	60		73.3	100	66.7	95			0	55	1	734.27	39.09	0	1	Primary	0	0	0	1	1	0	0	1
69	3	5	75	0	92	5	25	100	0	22.8	46.2	0	60	1	93.12	31.4	1	0	University	0	0	0	0	0	0	0	1
70	3	4.5	100	100		90	100	100	66.7			0	63	1	0	28.34	0	1	Primary	0	0	0	0	0	0	0	1
71	4	6	0	50		50	62.5	33.3	48			1	60	1	351.28	27.87	0	1	Primary	0	0	0	1	1	0	1	1
72	4	5.5	100	50		40	75	33.3	52			0	60	1	0	27.52	0	1	Secondary	1	0	0	0	0	0	0	1
73	4	5.5	75	100	62	60	100	100	84	54.8	48.7	0	68	1	565.15	32.18	0	1	Primary	0	0	0	0	0	0	0	1
74	4	5.5	100	100	87	75	100	100	84	53.1	57.4	0	59	1	7552.45	36.08	0	1	Secondary	1	0	0	1	0	0	0	1
75	3	5	100	50	95	75	100	100	92	57.4	51.5	1	68	1	33.68	33.96	0	1	Secondary	1	0	0	0	0	0	1	0
76	4	6.5	100	100	57	95	100	100	100	60.8	51	1	62	1	3233.92	36.8	0	0	Primary	0	0	0	1	0	0	0	1
77	2	3.5	75	10	25	65	50	100	8	39.5	32.3	1	71	1	47.44	27.32	0	1	Primary	1	0	0	0	0	0	0	1
78	1	2.5	100	40		100	100	100	100			0	59	1	23076.9	29.52	0	0	Secondary	0	0	0	0	0	0	0	1
79	4	6	25	40	45	35	62.5	66.7	60	43.6	34.5	1	62	1	1779.37	27.44	0	1	Secondary	0	0	0	0	1	0	1	1
80	4	6.5	25	80	55	35	75	100	76	50.5	40.5	0	61	1	4870.28	27.9	0	1	Secondary	0	0	0	1	0	0	0	1
81	2	4	100	100	62	65	100	100	95	56.7	50.9	0	68	1	2779.49	28.54	0	1	Secondary	0	0	0	0	0	0	0	1
82	1	2.5	75	20	40	40	75	100	56	47.6	37.3	0	57	1	800.35	29.87	1	0	Primary	0	0	0	0	0	0	0	1
83	4	5.5	50	30	72	25	50	0	40	22.4	47.6	1	69	1	503.5	39.08	0	1	Secondary	0	1	0	0	1	0	1	1
84	4	5.5	100	100	87	95	100	100	92	57.8	55.9	1	73	1	48.95	31.33	0	1	Secondary	0	0	0	1	0	0	0	1
85	2	3.5	100	70	77	85	100	100	92	58.5	50.8	1	60	1	1790.21	32.54	0	0	Secondary	0	0	0	0	0	0	0	1
86	4	7	100	100	72	75	100	100	64	49.1	56.1	0	70	1	4220.28	31.36	0	1	Primary	0	0	0	0	0	1	0	1
87	2	4	100	70	57	50	62.5	100	44	38.5	52	1	61	1	695.8	36.29	0	0	University	0	0	0	1	0	0	0	1
88	4	5.5	100	50	72	55	100	33.3	56	36.4	55.2	1	67	1	1423.08	33.37	0	0	Primary	0	1	0	0	0	0	0	1
89	3	5	0	20	50	35	25	0	48	24.2	40.7	1	60	1	1727.27	27.75	0	0	Primary	0	0	0	0	1	0	0	1
90	3	4.5	100	100	52	95	75	100	92	55.4	51.8	0	56	1	4898.6	31.77	0	1	Primary	0	0	0	1	0	0	0	1
91	4	6.5	100	50	57	65	100	100	76	55	44.9	1	62	1	2216.78	33.91	0	1	University	0	0	0	1	0	0	0	1
92	2	4	100	60	72	50	100	100	40	41.6	54.6	1	67	1	573.43	36.44	0	0	Secondary	0	0	0	0	0	0	0	1
93	4	6.5	25	60	72	75	87.5	66.7	84	53.6	42.1	0	62	1	3150.35	34.91	0	1	Primary	0	0	0	0	0	0	0	1
94	4	5.5	100	60	35	75	100	100	80	57.4	42.9	0	62	1	1678.32	32	0	1	Primary	0	0	0	1	0	0	0	1
95	3	4.5	100	40	52	80	87.5	100	80	56.3	43.5	0	56	1	786.71	34.25	0	1	Secondary	0	0	0	1	0	0	0	1
96	2	3.5	100	80	57	80	100	100	100	61.1	46.7	0	74	1	764.57	31.33	0	1	Secondary	0	0	0	0	0	0	1	1
97	4	5.5										0	65	1	1192.31	33.67	0	0	Primary	0	0	0	0	0	0	0	1
98	3	5	75	100	72	65	50	33.3	60	31.7	56.7	0	68	1	839.16	31.76	1	0	Secondary	0	0	0	0	1	0	0	1
99	2	3.5	100	50	35	45	75	66.7	64	42.6	43.7	0	58	1	671.33	34.78	1	0	Secondary	0	0	0	0	0	0	1	1
100	2	4	75	60	67	45	75	100	76	50.3	44.1	1	62	1	1660.84	29.27	0	1	University	0	0	0	0	1	0	0	1
101	2	3.5	100	100	92	100	100	100	80	54.5	58.9	0	58	1	48.95	30.17	0	0	Primary	0	0	1	0	0	0	0	1
102	4	5.5	100	40	60	50	50	66.7	32	30.4	51	0	64	1	1930.07	29.94	0	1	University	0	0	0	1	0	0	0	1
103	1	1.5	100	30	62	40	75	33.3	36	28.6	51.6	0	63	1	152.1	27.71	1	0	University	0	0	0	0	0	0	0	1
104	4	5.5	0	60	75	75	100	100	88	62.9	37	0	59	1	6262.7	29.4	0	1	Primary	0	0	0	0	0	1	0	0
105	1	3	75	50	37	35	75	100	60	47.8	38.2	0	56	1	786.71	39.95	0	0	Secondary	0	0	0	1	0	0	0	1
106	4	5.5	100	100	67	95	87.5	100	100	59.5	51.3	0	67	1	3461.54	28.12	0	1	Secondary	0	0	0	0	0	0	0	1
107	3	4.5	0	50	67	60	75	100	80	56.4	35.9	1	66	1	796.62	37.01	0	1	University	0	0	0	0	1	0	0	1
108	4	6	100	100	82	80	87.5	100	84	52.7	55.7	0	61	1	4524.48	32.54	0	1	Secondary	0	0	1	0	0	0	0	1
109	1	3	100	100	67	75	100	100	100	60.2	48.6	1	62	1	494.41	37.57	0	1	Primary	0	0	0	1	1	0	0	0
110	3	5	75	70	50	50	75	100	88	53.2	43.4	0	61	1	3800.7	35.85	1	0	Secondary	1	0	0	1	0	0	0	1
111	4	6.5	50	50	42	30	87.5	100	72	52.5	35.8	1	66	1	793.71	39.97	0	1	Secondary	0	0	0	0	0	0	0	1
112	3	5	100	50	62	60	75	100	72	49.8	46.4	1	64	1	130.54	30.74	0	0	Primary	0	1	0	0	0	1	1	1
113	2	3.5	75	80	72	95	87.5	100	92	59.3	48	0	59	1	6737.76	29	1	0	Secondary	1	0	0	0	0	0	0	0
114	2	4	100	60	52	75	100	100	80	57.7	43.4	0	65	1	1222.61	31.93	0	1	University	0	0	0	0	0	1	0	0
115	1	2	100	100	82	25	100	100	68	43.7	57.7	0	55	1	24.48	39.36	1	0	University	0	0	1	0	0	1	0	1
116	4	6.5	100	100	72	90	100	100	88	57.1	53.5	0	61	1	221.21	33.09	0	1	Primary	0	0	0	0	0	0	0	1
117	3	5	100	60	62	55	87.5	100	64	47.3	50.3	0	59	1	293.71	31.69	0	1	Primary	0	0	1	0	1	0	0	0
118	4	5.5	50	20	5	5	12.5	0	36	20.9	30.4	1	73	1	2517.48	32.22	0	0	Secondary	0	0	0	1	1	0	0	1
119	4	7	100	60	72	55	87.5	100	64	47.9	49.9	1	67	1	8695.8	32.76	0	0	University	0	0	1	0	0	0	0	1
120	1	2	100	80	72	60	75	33.3	60	32.2	60.6	0	60	1	3216.78	32.96	0	0	Secondary	0	0	0	0	0	0	0	1
121	3	5	100	70	45	65	100	100	80	55.5	45.2	0	73	1	6318.18	28.11	0	1	Primary	0	0	0	0	0	0	0	1
122	4	5.5	50	70	57	35	87.5	0	48	27.7	51.9	1	63	1	1727.27	30.29	1	0	Secondary	0	0	0	0	1	0	0	0
123	2	3.5	100	100	35	60	100	100	80	53.9	47.4	0	57	1	993.01	30.16	0	0	Secondary	0	0	0	0	0	0	0	1
124	1	3	100	100	62	90	100	100	72	54.1	52.4	0	70	1	1202.8	32.57	0	0	Primary	0	0	0	0	0	0	0	1
125	3	4.5	100	60	67	35	75	66.7	32	29.3	57	1	67	1	8440.56	35.6	0	0	Primary	0	1	0	0	0	0	0	1
126	4	5.5	75	70	50	65	100	100	52	49.1	46.7	1	73	1	2321.68	31.19	0	0	Secondary	1	0	0	0	1	0	0	1
127	4	7	0	40	72	65	75	100	100	61.2	35.6	1	72	1	2559.44	32.38	0	0	Secondary	0	0	1	0	0	0	0	1
128	1	3	100	100	92	100	100	100	100	59.8	56.5	1	63	1	2428.9	31.85	0	0	Primary	0	1	0	0	0	0	1	1
129	3	4.5	100	100	67	70	100	100	60	47.7	55.8	0	64	1	3321.68	29.26	0	1	University	0	0	1	0	0	0	0	1
130	1	1.5	50	40	50	65	87.5	33.3	68	46.3	37.8	1	69	1	2842.66	34.19	0	0	Primary	0	1	0	0	0	0	0	0
131	2	3.5	100	60	82	75	100	0	64	35.1	58.1	1	64	1	12681.8	31.49	0	0	Primary	0	0	0	0	1	0	0	1
132	4	6.5	0	40	45	25	62.5	100	56	51	24.6	1	63	1	1678.32	34.76	0	0	Secondary	0	0	0	0	0	0	0	0
133	4	5.5	75	60	52	60	75	33.3	64	38.3	48.3	1	64	1	3895.1	39.97	0	0	Primary	0	0	0	1	1	1	0	1
134	3	5	100	100	52	100	100	100	100	61.5	50.4	0	57	1	1419.58	33.07	0	0	Secondary	0	1	0	0	0	0	0	1
135	4	5.5	100	70	67	80	87.5	100	100	60.2	45.7	0	66	1	4905.59	31.49	0	1	Secondary	0	0	0	0	0	0	1	0
136	3	5	100	100	87	85	100	100	96	59.2	52.7	0	73	1	6923.08	29.68	0	1	Primary	0	0	0	0	0	0	0	1
137	4	5.5	0	60	67	65	62.5	100	64	51.2	38	1	67	1	2150.35	29.25	0	1	University	0	0	1	0	0	0	0	0
138	3	5	0	20	72	40	37.5	0	52	28.4	40	1	60	1	13500	32.65	0	0	Secondary	0	0	0	0	1	0	0	1
139	4	6.5	100	60	77	80	100	100	96	61.3	45.7	1	70	1	2312.35	34.48	0	0	Secondary	0	1	0	0	0	0	0	1
140	2	4	50	100	65	70	100	100	40	46.1	50.3	0	71	1	1167.83	37.36	0	0	Primary	0	0	0	0	0	0	0	1
141	4	5.5	75	60	57	70	75	100	80	53.8	43.6	1	68	1	2657.34	29.01	0	0	Primary	0	0	0	1	0	0	0	1
142	4	5.5	100	70	30	25	100	100	28	39.3	46.2	1	71	1	986.01	32.63	0	0	Primary	0	1	0	0	1	0	0	1
143	2	3.5	0	20	40	25	75	100	52	53.9	19.7	1	67	1	847.32	39.37	0	0	Primary	0	0	0	0	0	0	0	1
144	3	5	100	60	67	50	75	100	76	51	44.2	0	62	1	8312.35	37.49	0	1	Primary	0	0	0	1	0	0	0	0
145	4	7	100	50	87	80	100	100	100	61.6	47	1	67	1	5201.63	30.08	1	0	Secondary	0	0	0	0	0	0	0	0
146	4	6.5	100	80	52	55	87.5	100	76	49.8	50	1	61	1	1216.78	32.46	0	1	Secondary	1	0	0	0	0	0	0	1
147	2	3.5	100	100	77	60	100	100	88	53.8	53.6	0	71	1	4153.85	33.03	0	1	Secondary	0	0	0	0	1	0	0	1
148	1	3	75	50	62	80	100	100	96	62.9	40.8	0	63	1	2055.94	29.39	1	0	University	0	0	0	1	0	0	0	1
149	4	6	75	80	72	50	100	100	80	56.5	42	1	70	1	434.27	39.99	0	0	University	0	0	0	1	0	0	0	1
150	3	5	75	100	92	70	100	100	100	61	47.5	0	74	1	1483.22	30.3	1	0	Secondary	0	0	0	1	0	0	0	1
151	1	3	75	50	50	60	75	100	72	53.2	38.9	1	60	1	1248.25	36.05	0	1	Secondary	0	0	0	0	1	0	0	1
152	2	4	0	30	30	65	75	100	76	61.2	23.3	0	55	1	590.91	31.96	1	0	Secondary	1	0	0	1	0	0	0	0
153	4	6	100	80	72	90	100	33.3	52	38	59.1	0	63	1	2517.48	33.15	1	0	Secondary	0	0	1	1	0	1	0	0
154	2	3.5	100	60	87	100	100	100	80	57	52.7	0	65	1	4339.16	37.15	0	1	Secondary	0	0	0	0	0	0	0	1
155	4	5.5	75	60	62	60	87.5	100	88	56.7	42.4	1	61	1	4339.16	28.12	0	0	University	0	0	0	1	0	0	0	1
156	4	6	25	50	45	45	100	100	84	60.7	30.9	1	73	1	3944.06	28.04	0	0	Primary	0	1	0	1	0	0	0	1
157	3	4.5	25	20	35	45	75	100	84	61.7	21.4	1	69	1	1678.32	34.98	0	1	Secondary	1	0	0	1	0	0	1	1
158	4	5.5	25	50	72	70	75	100	80	57.5	36.7	0	61	1	7800.7	35.51	1	0	University	0	0	0	0	0	0	0	0
159	1	3	75	60	35	55	75	100	72	53.1	37.2	1	66	1	1024.48	36.57	0	1	Secondary	0	0	0	1	0	0	0	1
160	3	5	0	20	92	55	62.5	0	48	29.1	48	1	62	1	7777.04	27.05	0	0	Primary	0	0	0	1	0	0	0	1
161	2	4	25	20	35	0	100	100	96	64.6	17	1	61	1	1684.85	33.07	0	0	Secondary	0	0	1	0	1	0	0	1
162	2	4	75	40	62	55	75	100	80	53.1	41.6	1	61	1	1180.65	31.36	0	0	Primary	0	0	0	1	0	0	0	1
163	3	4.5	100	50	77	70	100	100	68	51.9	50.2	0	69	1	932.4	29.03	0	1	Secondary	0	0	0	0	0	0	0	0
164	4	6	75	50	60	60	100	66.7	60	45.6	47.2	1	68	1	111.89	35.21	0	1	Primary	0	0	1	1	1	1	0	0
165	2	4	100	40	47	40	75	100	36	40	45.5	1	66	1	5391.61	28.71	0	0	Secondary	0	0	0	0	0	0	0	0
166	4	5.5	0	30	52	40	50	33.3	28	28.9	39.8	1	67	1	0	30.24	0	0	Primary	0	0	0	1	0	0	0	1
167	3	5	100	60	62	50	75	0	56	26.6	58.1	0	57	1	4479.02	36.53	0	0	Secondary	0	0	0	0	0	0	0	1
168	2	4	100	100	87	80	100	100	96	57.3	55.2	0	61	1	2895.1	29.44	0	0	Secondary	0	0	0	0	0	0	0	1
169	3	4.5	100	20	87	85	100	100	96	62.5	44	1	66	1	48.95	34.73	1	0	Primary	0	0	1	0	1	0	0	1
170	3	5	0	10	65	55	75	100	84	62.1	24.3	1	64	1	2541.96	35.53	0	1	University	0	1	0	1	1	0	1	1
171	4	6	75	70	45	75	87.5	100	84	55.5	45.5	0	69	1	3430.07	35.4	0	0	Primary	0	0	0	0	0	0	0	1
172	4	7	25	40	55	55	87.5	100	80	59.8	30.7	1	71	1	5314.69	32.43	0	0	Primary	0	0	1	1	0	0	0	1
173	3	4.5	100	70	82	65	100	100	84	55	50.4	0	58	1	7202.8	33.08	0	1	Primary	0	0	0	0	0	1	0	1
174	4	6	100	100	77	85	100	100	92	57.5	53.6	0	66	1	9814.69	32.59	0	1	Primary	0	0	0	0	0	0	0	0
175	2	4	100	50	65	50	100	100	56	48.3	47.2	1	72	1	297.2	29.85	0	0	University	0	0	0	0	0	0	0	1
176	1	3	0	10	35	40	75	0	48	36.2	29.9	1	69	1	687.65	34.23	0	0	Primary	0	0	0	0	1	0	1	1
177	2	4	100	50	77	60	100	100	48	46	51.6	0	67	1	223.78	38.3	0	1	Secondary	0	0	1	1	0	0	0	1
178	3	4.5	100	40	97	90	100	100	100	62.4	48.2	0	61	1	12425.4	37.06	0	0	Primary	0	0	0	0	0	0	0	1
179	2	3.5	100	60	62	45	75	100	56	43	50.1	0	70	1	9870.63	27.94	0	1	Secondary	0	0	0	1	0	0	0	0
180	1	1.5	100	70	67	70	100	100	92	56.7	50.1	0	63	1	3229.02	38.42	0	0	Primary	0	0	0	0	0	0	0	1
181	4	7.5	100	80	47	75	100	100	68	51.9	50	1	66	1	1748.25	28.39	0	1	Secondary	0	1	0	0	0	0	1	1
182	3	5	100	60	77	90	100	100	96	60.1	50.1	0	55	1	6174.83	30.42	0	1	Secondary	0	0	0	0	0	0	0	1
183	1	2.5	100	80	92	90	100	100	88	57.4	53.7	0	67	1	772.73	29.83	0	1	University	0	0	0	0	0	0	0	1
184	3	4.5	0	20	20	25	37.5	0	36	24.7	34	1	60	1	2038.46	27.93	1	0	University	0	0	1	1	1	0	0	1
185	4	6	100	100	77	95	100	100	92	58.1	54.6	1	66	1	3821.68	28.57	0	0	University	0	0	0	1	0	0	0	0
186	1	3										1	69	1	3300.7	31.8	0	1	University	0	0	0	1	1	0	0	1
187	2	4	0	60	45	40	75	100	36	43.3	38.3	1	64	1	377.62	39.71	0	0	Primary	0	0	0	1	1	0	0	1
188	2	4	25	50	35	75	100	100	60	56.9	34.7	1	70	1	29.84	33.22	0	0	Primary	0	1	0	0	0	0	0	1
189	4	6.5										1	60	1	153.85	31.24	1	0	Secondary	0	0	0	0	0	0	0	1
190	4	5.5	0	60	45	40	87.5	100	64	51.3	36.8	0	66	1	227.04	37.64	0	1	Secondary	0	0	0	0	0	0	0	1
191	3	4.5	0	0	40	0	0	0	0	6.1	41.5	1	66	1	24.48	40	0	0	Primary	0	0	0	0	1	0	0	1
192	1	3										0	58	1	0	30.26	0	1	Secondary	0	0	1	0	0	0	0	1
193	4	5.5	0	30	30	20	50	0	52	29.1	34.7	1	62	1	391.61	32.46	0	0	Primary	0	0	0	0	0	0	1	1
194	4	6	100	80	67	60	100	100	76	51.9	51.4	0	65	1	314.69	39.93	0	0	University	0	0	0	0	0	0	0	1
195	4	5.5	50	30	57	45	87.5		52			1	67	1	548.95	29.36	0	0	Secondary	0	0	0	1	0	0	0	1
196	4	6	100	100	72	65	100	100	76	50.8	55.3	0	69	1	1678.32	30.58	0	1	Secondary	0	0	0	0	0	0	0	0
197	3	5	100	100	67	65	100	100	68	48.8	55.6	0	64	1	3031.47	30.41	0	0	Primary	0	0	0	1	0	0	0	1
198	1	3	100	100	95	70	100	100	76	50.6	58.4	0	72	1	1958.04	38.96	0	1	Primary	0	0	0	1	0	0	0	1
199	3	4.5	100	50	57	80	100	100	88	58.9	45.4	0	58	1	2339.16	34.34	0	1	Primary	0	0	0	0	0	0	0	1
200	4	7	100	60	55	75	100	100	80	56.7	45.5	1	74	1	7842.66	29.04	0	0	Primary	0	1	0	0	0	0	0	1
201	1	3	100	70	52	75	100	100	88	57.6	47	0	62	1	553.61	34.26	0	1	Secondary	0	0	0	0	0	0	0	1
202	4	6	25	60	82	40	100	100	80	55.2	41.6	1	70	1	2940.56	36.09	0	1	Primary	0	1	0	0	1	0	0	1
203	3	5	100	100	67	90	100	100	88	56.8	53.7	0	63	1	685.31	27.89	1	0	University	0	0	0	1	0	0	0	1
204	1	1.5	75	70	67	55	87.5	100	55	45.9	49.9	0	57	1	2806.53	29.87	0	0	University	0	0	0	0	0	0	0	1
205	4	8	50	100		66.7	100	100	100			0	66	1	9465.03	35.26	0	1	Secondary	1	0	0	1	0	0	0	1
206	3	5	50	100	72	85	100	100	84	57.4	49.6	1	68	1	2909.09	28.23	1	0	Primary	0	1	0	0	0	0	1	1
207	1	3	100	40	67	55	37.5	0	80	31.6	49.6	1	61	1	2492.77	27.46	1	0	Primary	1	0	0	0	1	0	0	1
208	3	5	100	70	77	90	100	100	92	59.4	50.1	1	65	1	3384.62	32.33	0	0	Primary	0	1	0	0	0	0	0	1
209	2	4	100	70	77	95	100	100	92	60.6	49	1	69	1	1258.74	30.69	0	0	Primary	0	0	0	0	0	0	0	1
210	3	4.5	25	50	52	45	87.5	100	68	53.4	36.1	1	67	1	1571.1	32.49	0	0	Secondary	0	0	0	1	0	0	0	1
211	3	4.5	100	100	57	80	100	100	92	58	50	0	73	1	3405.59	29.48	0	1	University	0	0	0	0	0	0	0	1
212	2	4	50	40	67	65	100	100	92	61.8	38	0	62	1	3364.8	38.68	0	1	Secondary	0	0	1	0	0	0	0	1
213	4	6	100	80	72	80	100	100	92	58.1	50.4	1	61	1	1703.96	35.29	0	0	University	0	0	0	0	0	0	0	0
214	4	6.5	75	20	40	55	87.5	100	56	51.6	36	0	57	1	3916.08	33.62	0	0	Primary	1	0	0	1	0	0	0	1
215	3	4.5	100	60	50	85	100	100	88	59.6	44.9	0	69	1	2122.38	30.1	0	1	Primary	0	0	0	1	0	0	0	1
216	1	2.5	50	50	45	25	100	100	56	47.3	41.6	1	60	1	1052.45	30.2	1	0	Secondary	0	1	0	0	0	0	0	0
217	4	6	100	60	55	70	100	100	68	54.4	44.3	1	68	1	657.34	32.44	0	0	Primary	0	0	0	0	0	0	0	0
218	4	5.5	100	100	100	85	100	100	88	55.3	57.9	0	65	1	48.95	30.15	1	0	Primary	1	0	0	1	0	0	0	1
219	3	5	50	70	40	55	75	66.7	64	44	43.5	1	60	1	0	28.2	1	0	Primary	1	0	0	0	0	0	0	1
220	4	6.5	100	40	45	35	87.5	100	55	45.6	43.9	1	61	1	3706.29	37.84	0	1	University	0	0	1	0	1	0	0	1
221	4	5.5	0	20	45	60	87.5	100	56	55.8	28.5	1	63	1	1075.52	30.52	0	0	Primary	0	0	0	0	1	0	0	1
222	4	5.5	100	100	72	60	100	100	92	54.1	54.2	1	66	1	1803.03	32.67	0	0	Secondary	1	0	0	1	0	0	0	1
223	4	7.5	75	50	55	70	87.5	100	76	53.9	44.5	1	68	1	4912.35	27.51	0	0	Primary	0	1	0	0	0	0	0	1
224	3	4.5	100	100	87	80	100	100	72	51.3	57.2	0	68	1	4500	29.34	1	0	Primary	0	0	0	0	0	0	0	1
225	3	4.5	75	50	45	60	87.5	66.7	52	42.5	46	1	66	1	839.16	31.96	0	0	Primary	0	0	0	0	0	0	0	1
226	1	2.5	0	60	45	30	75	100	68	51.2	33.4	0	68	1	6279.72	27.88	0	0	Secondary	0	0	0	1	0	0	1	1
227	2	4	100	100	87	70	100	100	72	50.7	56.2	0	69	1	195.8	32.65	0	0	Primary	0	0	0	0	0	0	0	1
228	1	2.5	25	100	55	60	75	100	92	57.4	39.7	0	70	1	3435.31	33.33	0	1	Primary	0	0	0	1	0	1	0	1
229	2	4	100	60	57	55	100	100	56	49.1	46.6	1	64	1	536.36	36.22	0	0	Primary	0	0	0	0	0	0	0	1
230	2	4	100	80	62	70	75	100	64	45.9	53.6	0	64	1	1794.64	28.04	1	0	Secondary	0	0	0	0	1	0	0	0
231	3	5	25	60	45	50	100	100	100	63.7	32.8	1	63	1	867.13	28.45	0	0	Primary	0	0	0	0	1	0	0	1
232	2	4	100	100	30	65	75	100	84	56.5	38.7	0	60	1	136.25	37.42	0	1	Secondary	0	0	0	1	0	0	0	0
233	4	6	100	60	40	60	62.5	100	72	48.1	45.3	1	61	1	2776.22	27.12	0	0	Primary	0	0	0	0	1	0	0	1
234	2	3.5	100	100	77	50	75	33.3	48	27.7	63.2	0	66	1	652.68	35.8	0	1	Primary	0	0	0	0	1	0	0	1
235	3	4.5	100	100	72	75	100	100	72	51.7	54.3	1	70	1	524.48	31.99	0	0	Primary	0	0	0	1	0	0	0	1
236	4	6.5	100	60	67	65	75	100	92	55	45.9	0	59	1	326.34	28.67	0	0	University	0	0	0	1	0	0	1	1
237	2	4	100	50	40	20	62.5	0	36	21.8	48.1	1	74	1	223.78	29.93	0	0	Primary	1	0	0	0	0	0	0	1
238	1	2.5	100	100	62	100	100	100	100	61.2	51.7	0	68	1	1034.97	29.23	0	0	Secondary	0	0	0	0	0	0	0	1
239	4	6	100	60	57	70	100	100	70	51.7	50.3	0	62	1	349.65	27.93	0	0	Secondary	0	0	0	0	0	0	0	1
240	3	4.5	0	0	40	20	50	0	40	28.9	30.5	1	69	1	37.3	32.47	0	0	Primary	0	0	0	0	1	0	0	1
241	2	4	0	20	35	35	87.5	100	60	54.7	26	1	68	1	414.92	33.93	0	0	Secondary	1	0	0	0	1	0	0	1
242	4	6.5	75	70	72	55	87.5	66.7	56	41.2	51.4	1	70	1	336.48	27.87	0	1	Primary	0	0	0	0	1	0	0	0
243	2	4	100	60	57	50	100	100	72	51	48	0	67	1	447.55	33.31	0	1	Primary	0	0	1	0	0	0	0	1
244	3	5	100	60	57	55	100	100	60	47.9	50.4	0	72	1	199.07	33.14	1	0	Secondary	0	0	0	1	0	0	0	0
245	3	4.5										0	73	1	195.8	34.7	1	0	Secondary	0	0	0	0	0	1	0	1
246	4	5.5	100	60	87	60	100	100	88	57.2	46.8	1	64	1	227.86	27.96	1	0	University	0	0	0	0	0	0	0	1
247	4	6.5	0	70	35	45	87.5	100	56	49.1	38.6	0	61	1	684.03	37.17	1	0	Secondary	0	0	0	0	1	0	0	1
248	4	7	75	40	25	30	100	33.3	56	40.1	39	1	66	1	587.41	32.1	0	0	Primary	0	0	0	1	0	0	0	1
249	3	5	100	60	92	80	100	100	68	53.4	51	1	67	1	853.15	29.24	0	1	University	1	0	0	1	0	0	0	1
250	4	6.5	100	100	55	70	100	100	68	49.7	54.2	1	63	1	148.02	34.03	0	0	Secondary	0	0	0	0	0	0	0	1
251	4	7	100	60	30	45	25	0	12	11.9	53.5	1	60	1	83.92	31.99	0	0	Secondary	0	0	0	1	1	0	0	0
252	3	5	100	70	50	66.7	100	100	88	58.4	43.6	0	61	1	146.39	39.78	0	1	Primary	0	0	0	0	0	1	0	1
253	4	6.5	25	30	35	50	87.5	50	48	41.3	38.5	1	67	1	1909.09	34.17	0	0	Primary	0	0	0	0	1	0	1	1
254	2	3.5	100	60	62	90	100	100	88	59.3	47.4	0	67	1	4335.66	27.9	1	0	Secondary	1	0	0	1	0	0	0	1
255	3	4.5	100	100	87	90	100	100	100	59.4	54.8	0	61	1	19580.4	36.07	1	0	Primary	0	0	0	0	0	0	0	1
256	3	5	100	30	87	80	87.5	100	92	60.3	42.9	1	66	1	2069.93	33.55	0	1	Secondary	0	0	1	0	0	0	0	1
257	3	4.5	100	70	62	50	100	100	80	54.3	45.5	0	74	1	783.22	33.41	0	1	Primary	0	0	0	0	0	1	0	1
258	1	2	100	60	57	60	87.5	100	56	45.8	50.7	0	60	1	1608.39	33.34	0	1	Primary	0	0	0	1	0	0	0	0
259	3	5	100	100	77	70	100	100	68	49.1	57	0	63	1	660.84	32.27	0	1	Secondary	0	0	0	0	0	0	0	1
260	3	4.5	100	100	62	60	100	100	68	49.4	53.2	1	62	1	535.2	34.86	0	0	Primary	0	0	0	1	1	0	0	1
261	2	4	100	100	67	50	100	100	68	48.6	52.8	1	60	1	73.43	39.6	1	0	Primary	0	0	0	1	0	0	0	1
262	4	5.5	100	40	40	75	75	100	96	63.1	32.1	1	61	1	1426.57	37.64	0	0	Primary	0	1	0	1	0	1	0	0
263	2	4	75	40	30	30	87.5	100	65	51.7	33.9	1	60	1	1007.58	27.51	0	0	Primary	0	0	1	1	0	0	0	0
264	1	2.5	100	100	57	55	100	100	72	49.6	52.8	0	59	1	4433.57	27	0	0	University	0	0	0	0	0	0	0	0
265	4	6	100	100	82	60	100	100	68	49.2	55	0	62	1	0	31.09	0	1	Primary	0	0	0	0	0	0	0	1
266	2	4	100	70	25	60	100	100	76	58.3	36	0	65	1	692.31	39.92	1	0	Secondary	0	0	0	1	0	0	0	1
267	4	5.5	100	20	50	40	37.5	100	68	46.6	35.8	1	68	1	3381.12	31.16	1	0	Secondary	0	1	0	0	0	0	0	0
268	2	3.5	0	50	30	30	62.5	33.3	52	37.8	32.2	1	60	1	4.08	38.96	0	0	Secondary	0	0	1	1	1	0	0	0
269	2	3.5	100	20	72	85	87.5	100	84	59.2	41.6	0	72	1	1241.26	29.41	0	1	University	0	0	0	0	0	0	0	1
270	2	3.5	0	60	25	45	37.5	0	40	22.6	45.2	1	69	1	653.5	33.2	0	1	Primary	0	0	1	1	1	1	0	0
271	3	4.5	100	10	87	85	100	100	84	59.3	45.1	1	63	1	5108.39	27.09	0	0	Secondary	0	0	0	0	1	0	0	1
272	2	4	25	50	35	40	75	66.7	68	46.7	35.4	0	57	1	188.93	30.71	1	0	University	0	0	0	1	0	0	0	1
273	4	6	100	50	87	75	100	100	76	55.2	49	1	74	1	389.28	30.12	0	0	University	0	0	1	0	0	0	0	0
274	1	2	0	50	40	30	100	100	56	51.6	33.4	0	56	1	2590.91	29.75	0	1	Secondary	0	0	1	0	0	1	0	1
275	3	4.5	100	60	77	70	100	100	76	54	49.6	1	67	1	0	27.07	0	0	University	0	0	0	0	0	0	0	1
276	2	4	0	20	20	40	100	100	92	67.5	17.1	1	70	1	1044.29	29.39	0	0	Primary	0	0	0	0	1	1	0	1
277	4	5.5	0	10	45	45	25	100	96	63	11.7	0	55	1	839.16	33.97	0	1	University	0	0	0	0	0	0	0	1
278	1	3	50	60	52	70	75	100	52	46.8	45.4	0	56	1	2860.14	29.3	0	1	Primary	0	0	1	0	0	1	0	1
279	1	3	100	100	87	95	100	100	76	54	57	0	70	1	4993.01	29.17	0	0	Primary	0	0	0	1	1	0	0	0
280	2	4	100	70	72	65	87.5	100	60	46.5	53.5	0	65	1	7625.87	29.98	1	0	Secondary	0	0	0	0	1	1	0	1
281	3	4.5	100	100	87	45	100	100	80	50.7	53.9	0	65	1	83.92	27.7	1	0	Secondary	0	0	0	1	0	0	1	1
282	4	5.5	100	100	97	80	100	100	96	57.9	54.8	0	72	1	3356.64	30.56	0	1	University	0	0	0	0	0	0	0	1
283	4	5.5	100	100	97	95	100	100	80	54.7	57.8	0	65	1	195.8	28.52	0	1	Primary	0	0	0	1	0	0	0	1
284	1	2.5	75	30	35	25	25	0	16	13.9	46.2	0	66	1	0	32.2	0	0	University	0	1	0	0	1	0	0	1
285	3	4.5	75	20	30	25	100	66.7	60	46.6	34.9	1	64	1	0	34.93	0	1	Primary	0	0	0	1	0	1	1	1
286	2	4	100	80	87	95	100	100	32	43.2	59.9	0	71	1	2073.08	38.78	0	1	Primary	0	0	0	1	0	0	0	1
287	2	3.5	100	70	92	95	100	100	56	50	56.3	0	64	1	937.06	32.72	0	1	Secondary	0	0	0	0	0	0	0	1
288	1	2.5	75	40		45	87.5	100	76			1	74	1	868.3	32.17	0	0	Primary	0	0	0	0	0	0	0	0
289	4	5.5	100	100	72	100	100	100	100	60.9	53.1	0	62	1	63.99	27.41	1	0	Secondary	0	0	0	0	0	0	0	1
290	2	4	100	30	45	70	100	100	95	61.5	39.6	1	67	1	4293.71	34.17	0	0	Primary	1	0	0	1	0	0	0	1
291	1	2.5	75	50	85	80	100	100	84	58.6	46.1	1	61	1	153.85	34.28	0	0	Primary	1	0	0	0	1	0	0	1
292	1	2.5	100	50	92	80	100	100	84	57.2	49.6	0	67	1	69	31.21	0	1	Primary	1	0	0	0	0	0	0	0
293	3	4.5	100	50	55	55	87.5	100	80	53.2	44.6	1	64	1	2643.36	33.78	1	0	Secondary	0	1	0	0	1	0	0	0
294	3	4.5	100	70	82	85	100	100	84	57.1	50.8	0	55	1	1083.92	32.98	0	1	Primary	0	0	0	1	0	0	0	1
295	3	4.5	100	80	45	40	75	0	52	28.1	51	1	60	1	2129.14	30.63	0	1	Primary	0	1	0	0	1	0	0	1
296	4	6.5	100	100	55	70	50	100	60	42.5	52.6	0	63	1	1468.53	34.72	0	1	Primary	0	1	0	1	0	0	0	1
297	4	5.5	100	50	75	50	87.5	100	20	35.6	55.2	1	66	1	1398.6	27.39	1	0	Primary	0	1	0	0	1	1	0	1
298	2	4	75	100	52	70	100	100	84	56.2	47.6	0	71	1	572.49	27.06	0	1	Primary	0	0	0	1	0	0	1	1
299	3	5	100	100	97	85	100	100	92	56.9	56.2	0	66	1	5186.48	34.07	0	1	University	0	0	1	1	0	0	0	1
300	1	2.5	0	10	30	20	12.5	0	44	23.4	32.7	1	63	1	0	37.66	0	0	Secondary	0	0	0	1	1	0	0	1
301	3	4.5	100	100	87	65	100	100	80	51.9	56	0	72	1	798.37	27.02	0	1	University	0	0	0	1	0	0	0	1
302	3	5	100	100	57	85	100	100	88	56.1	53.1	0	65	1	2807.69	27.35	1	0	University	0	0	1	1	1	0	0	1
303	3	5	0	20	35	50	37.5	0	60	35	30.1	1	70	1	3363.99	32.3	0	0	Secondary	0	0	0	0	1	1	0	1
304	3	4.5	100	100	77	75	100	100	72	51.6	54.9	1	61	1	1919.58	28.78	0	0	Primary	0	0	0	1	0	0	0	1
305	4	5.5	100	70	82	85	100	100	96	59.8	50.2	0	57	1	174.83	34.09	0	0	Primary	0	0	0	1	0	0	0	1
306	4	5.5	100	100	72	70	100	100	65	48	57.6	0	61	1	394.29	35.28	0	0	Primary	0	0	0	0	0	0	0	1
307	4	6	75	60	20	35	87.5	100	72	50.7	39.3	0	70	1	139.86	36.93	0	0	Primary	1	0	0	0	0	0	0	1
308	4	7.5	100	100	87	70	100	100	84	52.6	57.3	0	67	1	74.59	30.78	0	1	Secondary	0	0	0	1	0	0	0	1
309	4	7	100	70	77	50	100	100	84	53.6	49.5	1	70	1	860.14	36.52	0	0	Primary	0	0	1	0	0	0	0	1
310	4	6.5	100	100	72	65	100	100	88	54	53.9	0	70	1	456.88	32.11	0	1	Secondary	0	0	0	0	0	0	0	1
311	4	6	75	80	87	70	100	100	70	51.4	53.2	0	63	1	248.14	30.15	0	1	University	0	0	0	0	0	1	0	1
312	4	5.5	100	60	20	35	100	100	40	42.5	45.9	1	60	1	137.3	30.9	0	0	Primary	0	0	0	1	1	0	0	1
313	4	6	100	30	35	70	75	100	88	58.1	36.5	1	68	1	3020.98	33.47	0	0	Primary	0	0	1	0	1	0	0	1
314	2	3.5	100	100	97	65	75	0	44	21.5	70	0	60	1	3825.17	29.58	0	1	Primary	0	0	1	0	0	0	0	1
315	2	4	100	100	55	65	100	100	72	51.2	51.9	0	72	1	2685.31	27.92	0	1	University	0	0	0	0	0	0	0	1
316	2	3.5	100	20	55	75	100	100	92	63.2	36.7	1	69	1	1846.15	37.58	0	0	Secondary	0	0	0	0	1	0	0	1
317	1	2.5	100	70	57	70	75	100	52	45.2	49.8	1	65	1	60.02	27.15	0	0	Primary	0	0	0	0	0	0	0	1
318	4	5.5	75	70	45	60	87.5	66.7	52	41.5	48.4	1	60	1	419.58	31.64	0	1	Primary	0	0	0	1	0	0	0	1
319	4	5.5	100	100	50	45	100	100	68	49.1	49.7	1	60	1	653.85	27.14	1	0	Secondary	0	0	0	0	1	0	0	1
320	2	4	100	70	67	65	100	100	84	55.4	48.4	0	58	1	559.44	30.98	0	1	Primary	0	0	1	1	1	0	0	1
321	3	4.5	100	100	52	75	100	100	90	56.7	50.4	0	67	1	2220.28	31.21	0	1	Secondary	0	0	0	0	0	0	0	1
322	4	5.5	100	100	97	70	100	100	84	54.1	55.2	0	67	1	653.85	28.99	0	1	University	0	0	0	0	0	0	0	0
323	4	6	100	70	57	50	75	66.7	56	38	52.5	1	70	1	0	31.26	0	0	Primary	0	0	0	0	0	0	0	1
324	2	4	100	100	87	70	100	100	72	50.3	57	1	63	1	3812.35	28.03	0	0	Secondary	0	0	0	0	1	0	0	0
325	3	4.5	100	70	57	40	75	0	56	26.6	56	1	68	1	464.69	28.39	0	0	Primary	0	1	0	0	1	0	0	1
326	4	6.5	0	0	10	10	0	100	28	36.1	19.9	1	68	1	283.22	28.72	0	0	Primary	0	0	0	0	1	0	0	1
327	4	6.5	100	70	67	60	62.5	0	76	30.9	57.4	1	61	2	5356.64	28.46	0	1	Secondary	0	0	1	0	0	1	0	1
328	1	2.5	0	70	15	0	50	0	48	23.6	39.3	1	67	2	2013.99	30.65	0	0	Primary	0	0	1	0	1	0	0	1
329	4	5.5	100	70	87	90	100	100	96	60.2	50.9	1	67	2	5038.46	28.79	0	1	University	0	0	0	0	0	0	0	1
330	2	3.5	100	80	80	55	100	100	88	59.6	41.4	0	71	2	727.27	36.05	0	1	Secondary	0	0	0	1	0	0	0	1
331	2	4	100	80	87	95	100	100	100	60.4	53.4	0	60	2	9398.6	33.45	0	1	Secondary	0	0	0	0	0	0	0	1
332	1	2.5	0	0	45	10	100	100	84	62	19.3	1	65	2	446.39	35.57	0	1	Primary	0	1	0	1	0	1	1	0
333	2	3.5	100	100	87	65	100	100	84	54.8	52.1	1	64	2	1527.97	38.41	0	1	Secondary	0	0	0	1	1	0	0	1
334	2	3.5	100	30	40		75	100				0	67	2	55.94	33.43	1	0	Primary	0	0	0	1	0	0	0	1
335	1	3	75	20	40	40	87.5	0	48	31.4	43.8	1	62	2	839.16	34.25	1	0	Secondary	0	0	0	0	0	0	0	1
336	2	4	100	40	65	35	37.5	33.3	40	26.8	46.9	0	69	2	2933.57	32.25	1	0	Secondary	0	0	0	1	0	0	0	1
337	1	3	0	10	15	10	25	0	16	16.9	34.1	1	66	2	1510.49	38.82	0	1	Primary	0	0	1	0	0	1	0	1
338	2	4	100	60	45	15	100	100	40	42.8	42.9	1	70	2	3940.56	31.64	0	0	Primary	0	0	0	1	1	0	0	1
339	3	4.5	100	60	40	25	100	100	60	48.9	40.8	1	66	2	1417.25	39.73	0	0	Primary	0	0	0	0	0	0	0	1
340	4	6	0	70	92	75	75	100	56	49.9	44.7	1	67	2	27.97	35.88	0	0	Secondary	0	0	0	0	0	0	0	1
341	2	4	100	100	67	75	100	100	92	59	47.8	1	68	2	3601.4	33.17	1	0	Secondary	0	0	0	1	0	1	0	1
342	2	4	75	60	75	30	50	100	60	41.2	46.4	1	64	2	233.1	39.97	0	1	Primary	0	1	0	1	0	0	0	1
343	2	3.5	0	30	72	25	37.5	0	12	18.5	40.6	1	63	2	0	39.76	0	0	Primary	0	0	0	1	0	0	0	1
344	1	2.5	100	70	35	75	100	100	36	45.1	49.4	1	63	2	2346.15	36.29	0	0	Primary	0	1	0	1	1	0	0	1
345	2	4	0	10	0	10	62.5	100	36	44.7	21.5	1	60	2	559.44	39.96	0	1	Secondary	0	0	0	0	0	1	0	1
346	1	3	0	20	35	30	50	100	44	45.8	26.4	1	65	2	1118.88	36.92	0	0	Primary	0	0	0	1	0	0	0	1
347	1	3		80	72	45	100	100	76			1	67	2	5706.29	28.76	1	0	Primary	0	0	1	0	0	0	0	1
348	3	4.5	100	100	72	65	100	100	64	48.5	55.1	0	71	2	454.55	29.38	0	0	University	0	0	0	1	1	0	0	1
349	2	4	100	60	62	90	100	100	100	62.5	46	1	63	2	1678.32	32.65	0	1	Primary	1	0	0	0	0	0	0	1
350	3	4.5	100	70	77	75	75	100	84	53.2	49.5	0	68	2	3148.48	34.03	0	1	Primary	0	0	0	1	0	0	0	1
351	2	3.5	100	60	15	30	100	100	60	48.8	40.2	1	61	2	912.59	31.85	0	1	Secondary	0	0	0	1	1	0	1	1
352	2	3.5	50	100	92	95	100	100	72	55.1	53	1	66	2	1895.1	31.91	1	0	University	1	0	0	0	0	0	0	0
353	3	5	100	100	87	85	100	100	96	57.8	55.2	0	65	2	2370.63	29.72	0	1	Primary	0	0	0	1	1	0	0	1
354	1	3	100	60	55	65	87.5	100	80	57.4	39.2	0	61	2	2349.65	37.02	0	0	Primary	0	1	0	1	0	0	0	1
355	2	4	50	50	72	70	100	100	72	55	44.8	0	60	2	2254.08	37.04	0	1	University	0	0	0	0	0	0	0	1
356	2	3.5	100	100		95	100	100	88			0	68	2	2195.8	35.07	0	1	Primary	0	0	0	1	0	0	0	1
357	4	6	100	70	52	70	100	100	80	54.5	48.7	0	71	2	1744.76	30.32	0	0	University	0	0	0	1	0	0	0	1
358	2	4	0	40	60	20	50	0	52	26.3	42.3	1	63	2	2618.88	37.51	0	0	Primary	0	0	0	0	1	0	1	1
359	3	4.5	100	100	45	60	100	100	64	48.4	52.3	0	63	2	4615.38	34.48	0	1	Secondary	0	0	0	1	0	0	1	0
360	3	4.5	100	100	82	95	100	100	88	57.3	54.9	0	60	2	3349.65	39.65	0	0	Primary	0	0	0	1	0	0	0	1
361	4	5.5	0	0	92	35	25	100	32	38.4	34.4	1	71	2	770.4	35.11	0	0	Primary	0	0	0	0	0	1	1	1
362	1	3	0	50	55	55	75	0	48	33	41.8	1	72	2	468.53	35.67	0	0	Primary	0	0	0	0	1	0	0	1
363	1	2.5	100	100	72	100	100	100	88	58.6	52.8	0	72	2	2846.15	37.37	0	1	Primary	0	0	0	0	0	0	0	1
364	4	5.5	0	40	35	35	75	0	28	26.2	40.9	1	74	2	3269.23	33.02	0	0	Primary	0	0	0	1	0	0	0	1
365	3	4.5	100	50	72	55	100	100	88	56.3	46.1	0	72	2	1038.46	39.64	0	1	Primary	0	0	0	0	0	0	0	1
366	1	3	100	100	77	80	100	100	92	56.5	54.3	0	61	2	956.88	33.07	0	1	University	0	0	0	0	1	0	0	1
367	4	6.5	100	60	87	85	100	100	100	63.5	44.9	0	70	2	0	35.74	0	1	Primary	0	0	0	0	0	0	0	1
368	2	4	100	100	77	85	100	100	96	58.1	53.9	0	67	2	4828.67	32.42	0	1	Primary	0	1	0	1	0	0	0	1
369	3	5	100	30	62	45	75	0	60	30.7	50	1	64	2	769.23	31.84	0	1	Secondary	0	0	0	0	0	0	0	1
370	4	6	0	10	75	55	100	100	56	56	32	1	68	2	1678.32	27.12	0	0	Primary	0	0	0	1	0	0	0	1
371	4	5.5	100	50	87	75	100	100	84	57.7	47.2	1	73	2	1160.84	35.2	0	0	Primary	0	0	0	0	0	0	1	0
372	2	4	100	70	70	65	100	100	68	50.6	51.6	1	65	2	3317.02	32.86	0	0	Primary	0	0	0	1	0	0	0	1
373	2	3.5	100	50	55	35	100	100	36	40.8	49.7	1	74	2	6.53	29.64	0	0	Primary	0	1	0	0	1	0	0	1
374	4	5.5	100	50	55	40	100	100	80	51.7	47.1	1	73	2	2097.9	36.78	0	0	Primary	0	0	0	0	0	0	0	1
375	2	3.5	75	100	87	65	100	100	88	54.7	53.3	1	65	2	1583.92	30.81	0	0	Primary	1	0	0	0	0	0	0	1
376	3	4.5	100	70	40	85	100	100	88	59.5	44.8	1	72	2	3989.51	34.38	0	0	Primary	0	0	0	0	0	0	0	1
377	3	4.5	100	100	77	100	100	100	96	59.2	55	0	70	2	2534.62	28.16	0	1	Primary	0	0	0	1	0	0	0	1
378	3	4.5	50	60	55	35	87.5	100	50	45.3	43.1	1	65	2	1608.39	34.48	0	0	Primary	0	0	0	0	0	0	0	0
379	3	4.5	100	100	87	65	100	100	92	54.6	55.4	0	68	2	265.73	32.77	0	1	University	0	0	0	0	0	0	0	1
380	3	5	100	100	72	60	100	100	88	53	54.6	0	63	2	233.57	31.12	0	0	Primary	0	0	0	1	0	0	0	1
381	4	5.5	100	100	92	100	100	100	100	59.8	56.5	0	64	2	15734.3	31.8	0	0	Primary	0	0	0	0	0	0	0	1
382	4	5.5	100	50	72	65	100	100	80	54.7	48.1	1	71	2	3423.08	30.43	1	0	Primary	0	0	0	1	0	0	0	1
383	4	5.5	100	100	77	85	100	100	88	57.3	52.3	0	64	2	4475.52	36.68	0	0	Primary	0	0	0	1	0	1	0	1
384	4	6.5	100	50	40	65	100	100	64	52.4	44.1	1	72	2	965.03	31.15	0	0	University	0	0	0	1	0	0	0	1
385	1	3	100	70	77	90	100	100	100	62	48.3	0	62	2	1573.43	39.94	0	1	Primary	0	0	0	1	0	0	0	1
386	4	6.5	100	100	92	100	100	100	100	60.3	55.7	0	71	2	1583.92	35.6	0	1	Secondary	0	0	0	1	1	0	0	1
387	3	4.5	100	60	87	80	100	100	88	57.5	50.5	1	67	2	4033.57	34.27	0	0	Secondary	1	0	0	0	0	0	0	1
388	3	4.5	100	100	92	90	100	100	84	54.5	58.3	0	66	2	11752.9	38.75	0	1	Secondary	0	0	0	0	0	0	0	1
389	2	3.5	100	100	67	80	100	100	96	57.9	52.5	0	66	2	0	31.16	0	1	Secondary	0	0	0	0	0	0	0	0
390	1	3	0	20	50	75	50	100	40	45.8	35.6	1	67	2	3076.92	28.58	0	1	Primary	0	0	0	0	0	1	0	1
391	4	6	100	50	40	60	37.5	0	76	31	48.7	1	64	2	608.39	31.23	0	0	Secondary	0	0	0	0	0	0	0	1
392	2	3.5	100	100	72	100	100	100	76	54.9	55.1	1	63	2	468.53	36.36	0	1	University	0	0	0	0	0	0	0	1
393	1	2.5	0	70	87	85	100	100	92	62.8	42	0	71	2	4867.13	29.95	0	1	Secondary	0	0	0	0	0	0	0	1
394	1	3	100	70	37	60	100	100	40	43.7	50.6	1	72	2	2517.48	35.15	0	0	Primary	0	1	0	1	0	0	0	1
395	2	4	0	10	80	30	12.5	0	76	32.4	33.8	1	72	2	1048.95	36.74	0	0	Primary	0	0	0	0	1	0	1	1
396	3	4.5	100	100	50	40	100	0	52	25.5	62.9	1	69	2	0	34.89	0	0	Primary	0	0	0	0	0	0	0	1
397	3	4.5	100	50	62	100	100	100	100	63.1	46.6	0	70	2	1160.84	30.62	0	1	Secondary	0	0	0	0	0	0	0	1
398	1	3	100	70	77	80	100	100	60	50.3	52.9	0	57	2	2262.24	30.99	1	0	Secondary	0	0	0	0	0	0	1	1
399	1	3	0	40	55	65	75	0	60	36.8	41	1	65	2	1691.38	36.4	0	1	Secondary	0	1	0	1	0	0	0	1
400	1	3	25	40	35	50	75	100	52	49.6	33.7	1	74	2	1491.84	36.31	0	0	Primary	0	0	0	1	1	0	0	1
401	2	3.5	100	100	67	90	87.5	100	88	54.8	54.3	0	62	2	5286.71	27.55	1	0	University	0	0	0	0	0	0	0	1
402	3	4.5	100	60	55	45	62.5	0	36	18.5	61	1	65	2	769.23	31.57	0	0	Primary	0	1	0	1	0	0	0	1
403	2	3.5	100	60	40	55	100	100	48	48.4	43.6	1	68	2	559.44	34.85	1	0	Primary	0	1	0	1	0	0	0	1
404	1	3	0	10	87	100	37.5	100	100	61.4	34	0	62	2	4376.46	30.12	0	1	Primary	0	0	0	0	0	0	0	1
405	2	4	100	80	77	35	75	0	20	13.5	67.4	1	63	2	0	39.38	0	0	Secondary	0	0	0	0	0	0	0	1
406	3	4.5	100	60	72	85	100	100	100	60.8	48.9	0	55	2	932.4	36.76	1	0	Secondary	0	0	0	0	0	0	0	1
407	2	3.5	100	100	87	70	100	100	56	45.5	59.8	1	67	2	3765.73	31.01	0	0	Primary	0	1	0	1	0	0	0	1
408	2	4	100	100	87	100	100	100	100	60.9	54.2	1	71	2	3925.41	36.22	0	0	Primary	0	0	0	0	0	0	0	1
409	1	2	0	100	97	95	100	100	100	64.2	46	0	61	2	155.71	32.33	0	0	University	0	0	0	0	0	0	0	0
410	2	3.5	0	40	30	45	37.5	0	56	27.6	41.6	0	61	2	2270.4	27.23	1	0	Secondary	0	0	0	0	0	0	0	1
411	3	5	100	50	40	85	75	100	92	59.4	39.8	1	61	2	3944.06	39.5	0	0	Primary	0	0	0	0	1	0	0	1
412	2	3.5	100	40	55	75	75	100	88	55.4	44.3	0	65	2	1968.53	31.61	0	0	Primary	0	0	0	1	0	0	0	1
413	2	4	100	80	47	85	100	100	96	60.9	45.9	0	70	2	1662	32.13	1	0	Secondary	0	0	0	0	0	0	0	0
414	2	4	100	50	87	90	62.5	100	92	55.1	49.3	1	62	2	228.67	39.53	0	0	Secondary	0	1	0	0	1	0	0	0
415	2	3.5	100	100	72	70	100	100	100	58.7	50.8	0	59	2	0	32.91	0	0	University	0	0	0	0	0	0	0	0
416	4	6	100	40	72	80	75	100	84	54.8	46.3	1	60	2	4251.75	39.63	0	0	Primary	0	0	0	0	0	0	0	1
417	2	4	100	70	92	100	100	100	100	61.2	53	0	68	2	4472.03	29.62	0	1	Primary	0	0	0	0	0	0	0	1
418	2	3.5	100	70	50	85	50	33.3	40	29.9	54.7	1	62	2	2983.68	32.87	0	1	Secondary	0	0	0	1	0	0	1	1
419	3	5	50	80	35	60	87.5	100	68	52.9	40.3	1	66	2	10139.9	31.88	0	0	Primary	0	0	1	1	0	0	0	1
420	3	5	100	100	92	100	100	100	100	59.8	56.5	1	67	2	1886.95	32.04	1	0	Primary	0	0	0	1	0	0	0	1
421	3	5	100	100	77	75	100	100	100	59	51.6	0	68	2	1862.47	27.27	1	0	Primary	0	0	0	1	1	0	0	1
422	3	5	100	100	92	100	100	100	88	57.1	57.1	0	65	2	1699.3	33.95	0	1	Secondary	0	0	0	1	0	0	0	1
423	3	4.5	100	100	87	55	100	0	60	27.6	67.9	0	55	2	3487.18	35.15	0	1	Primary	0	0	0	0	1	0	0	0
424	2	3.5	100	100	82	55	100	100	72	48.4	56.9	0	72	2	223.78	29.98	1	0	Secondary	0	0	0	1	0	0	0	1
425	2	3.5	100	100	97	95	100	100	88	55.9	58.5	0	64	2	783.22	30.12	0	1	University	0	0	0	0	0	0	0	0
426	1	3	100	70	62	65	100	66.7	80	48.9	50.9	0	66	2	447.55	32.91	0	1	Secondary	0	0	0	0	0	0	0	1
427	2	4	100	60	62	90	100	100	88	58.9	48.3	1	66	2	1839.16	33.39	0	0	Primary	0	0	0	1	0	0	1	1
428	2	3.5	100	60	87	90	100	100	88	57.6	52.4	0	69	2	863.64	35.32	0	0	Secondary	0	0	0	0	0	0	0	1
429	4	6	100	100	62	100	100	100	84	56.5	54.5	0	69	2	2545.45	34.69	0	1	Primary	0	0	0	0	0	0	0	1
430	2	3.5	100	70	77	85	100	100	72	52.7	54.1	0	73	2	596.74	29.22	1	0	Primary	0	0	0	0	0	0	1	0
431	2	3.5	100	40	87	65	100	100	72	53.7	47.7	1	63	2	372.96	34.77	0	0	Primary	0	0	0	0	1	0	0	1
432	2	3.5	100	100	85	95	100	100	90	57.8	55	1	73	2	1055.94	31.61	0	0	Primary	0	1	0	1	0	0	0	1
433	1	2.5	100	100	67	85	100	100	68	51.4	55.1	0	66	2	1482.52	35.79	0	1	Secondary	0	0	0	0	0	0	0	1
434	4	6	100	80	77	100	100	100	65	51.9	56.4	0	67	2	7444.06	30.99	0	0	Secondary	0	0	0	0	0	0	0	1
435	3	4.5	100	100	72	100	100	100	100	60.4	53.9	0	71	2	3875.99	27.69	1	0	Secondary	0	0	0	1	0	0	0	1
436	1	2.5	100	75	92	70	100	0	88	39.9	58.2	1	71	2	223.78	33.33	0	0	Secondary	0	0	0	0	0	0	0	1
437	3	4.5	75	50	55	65	87.5	100	80	56.3	40.5	1	67	2	1515.15	32.63	0	0	Primary	0	1	0	1	0	0	0	1
438	1	2.5	100	50	67	65	100	100	88	57.5	45.6	1	64	2	1118.88	31.53	1	0	Secondary	0	0	1	0	1	0	1	1
439	2	4	100	100	85	75	100	66.7	64	42.6	61.3	1	66	2	4548.95	36.89	0	0	Primary	0	0	0	0	0	0	1	1
440	2	3.5	100	70	42	100	100	100	76	56.4	49.3	0	67	2	13965	29.54	0	1	Secondary	0	0	0	0	0	0	1	1
441	1	3	100	100	87	60	100	100	56	44.5	59.6	1	62	2	839.16	28.05	0	1	Primary	0	0	0	0	0	0	0	1
442	3	4.5	100	70	62	80	100	100	84	57.6	47.2	1	67	2	1230.77	32.81	0	0	Primary	0	1	0	1	0	0	0	1
443	2	4	100	100	97	100	100	100	100	61.5	53.8	1	70	2	3867.13	30.53	0	0	Primary	0	1	0	0	0	0	0	1
444	1	2.5	100	40	40	30	75	100	48	46	36.2	1	64	2	1604.9	27.41	0	1	Primary	0	1	0	0	1	0	0	1
445	2	3.5	100	30	92	10	100	100	48	41.2	50.3	1	64	2	1230.77	39.09	0	0	Primary	0	0	0	0	0	0	0	1
446	3	4.5	100	100	65	95	100	100	76	55.6	52.4	1	72	2	4839.16	33.27	0	0	Primary	0	0	0	1	0	0	0	1
447	1	2.5	100	50	55	60	100	100	100	61.4	40.8	1	64	2	2167.83	32.52	0	0	Primary	0	0	0	1	0	0	1	1
448	3	5	100	100	87	95	100	100	100	59.9	54.9	1	72	2	2174.83	32.63	0	0	Primary	0	1	0	1	1	0	0	1
449	1	3	100	100	67	100	100	100	100	62.4	49.9	0	59	2	1678.32	30.67	1	0	Primary	0	0	1	0	0	0	0	1
450	1	3	100	100	87	100	100	100	100	60	55.9	0	71	2	2137.53	28.34	0	0	Primary	0	0	0	1	1	0	0	1
451	1	3	100	70	92	100	100	100	68	52.7	56.8	0	69	2	503.5	30.66	0	0	Primary	0	0	0	1	0	0	0	0
452	4	6	100	50	62	85	100	100	64	52.4	49.9	1	67	2	3529.14	27.22	0	0	Primary	0	0	0	0	0	0	0	1
453	2	4	0	30	72	100	87.5	0	96	50.2	41.1	0	63	2	2097.9	36.92	0	1	Primary	0	0	0	0	0	0	0	1
454	1	2.5	100	70	92	50	100	100	48	43.5	55.8	1	68	2	895.1	31.32	0	0	Primary	0	0	0	0	1	0	0	0
455	4	6.5	100	60	82	85	100	0	60	32.8	63	1	71	2	4587.41	30.13	0	0	Primary	0	1	0	1	0	0	0	1
456	1	2.5	100	100	72	60	87.5	33.3	24	24.5	64.9	1	60	2	1447.55	31.37	0	0	Primary	0	1	0	0	1	0	0	1
457	4	6.5	100	70	87	80	100	100	40	44.7	56.6	1	73	2	3349.65	31.64	0	0	Primary	0	0	0	0	0	0	0	1
458	4	5.5	100	60	92	100	100	100	100	63.1	49.2	0	62	2	12279.7	37.81	0	1	Primary	0	0	0	0	0	0	0	1
459	2	4	100	40	20	0	100	100	90	59	25.8	1	72	2	2842.66	32.43	0	1	Primary	0	0	0	0	1	0	0	1
460	1	2	100	70	17	60	87.5	33.3	56	36.2	50.3	0	58	2	1192.31	30.72	0	1	Secondary	0	0	0	0	0	0	0	1
461	1	3	100	100	72	65	100	100	40	40.8	60.5	0	69	2	230.77	29.46	0	1	Primary	0	0	0	0	0	0	0	1
462	1	2	75	30	5	20	100	100	32	43.2	35.9	1	68	2	1230.77	30.68	0	0	Primary	0	0	0	0	0	0	0	1
463	1	2	0	10	55	55	100	66.7	48	47.4	35.5	1	71	2	447.55	35.65	0	0	Primary	0	0	0	0	1	1	0	1
464	2	3.5	100	20	25	0	100	100	36	41.3	38.2	1	62	2	223.78	30.76	0	1	Primary	0	0	1	0	1	1	0	1
465	1	2.5	100	60	97	85	100	100	92	59.7	49.7	1	69	2	3236.6	32.89	0	1	Primary	1	0	0	0	0	0	0	0
466	2	3.5	100	60	65	100	100	100	68	54.9	50.4	1	67	2	0	39.64	0	0	Primary	1	0	0	0	0	0	0	1
467	2	3.5	100	70	77	60	100	100	100	61.6	42.7	0	64	2	0	36.98	0	1	Primary	0	0	0	0	0	0	0	1
468	1	3	75	40		60	75	100	64			1	61	2	1053.61	30.23	0	0	Primary	0	0	0	0	1	0	0	1
469	2	3.5	100	50	87	35	87.5	100	52	44	49.3	0	64	2	186.48	29.99	0	1	Primary	0	1	0	0	1	0	1	1
470	1	2.5	50	50	82	70	100	100	96	61.5	42.4	1	68	2	839.16	32.48	0	1	Primary	0	0	0	0	0	0	0	1
471	1	0.5	100	60	72	70	100	100	60	49	52.5	0	56	2	73.43	36.78	0	1	Primary	0	0	0	0	0	0	0	1
472	2	3.5	100	100	92	95	100	100	100	60.2	54.7	0	56	2	19.58	39.75	0	0	University	0	0	0	0	0	0	0	1
473	2	4	100	100	92	80	100	100	88	55.4	55.9	1	71	2	2517.48	35.63	0	0	Primary	0	1	0	0	0	0	0	1
474	2	3.5	100	60	72	90	75	100	96	60	44	0	60	2	4363.64	35.74	0	1	Primary	0	0	0	0	0	0	0	1
475	1	0.5	100	50	45	50	100	100	64	49.7	46.2	0	58	2	937.06	37.29	1	0	Primary	0	0	0	0	0	0	0	1
476	1	3	100	40	60	80	100	100	80	58.5	43	1	69	2	465.03	37.94	0	0	Primary	0	0	0	0	1	0	0	1
477	2	3.5	100	50	65	90	100	100	80	57.1	48.4	1	61	2	1444.76	34.22	0	1	Primary	0	0	0	0	1	0	0	1
478	2	4	100	100	92	100	100	100	100	59.8	56.5	1	63	2	3534.97	36.05	0	0	Secondary	0	0	0	0	0	0	0	0
479	2	4	100	60	67	100	100	100	80	58.1	49.2	0	65	2	6024.48	39.93	0	1	University	0	0	0	0	0	0	0	0
480	4	5.5	100	70	87	90	100	100	92	59.6	50.5	0	62	2	4709.79	33.01	0	1	Primary	0	0	0	0	0	0	0	1
481	1	2.5	100	100	87	45	100	100	96	53.1	55.4	1	61	2	1188.81	31.76	0	1	Secondary	0	1	0	0	0	0	0	1
482	4	6.5	100	100	70	100	87.5	0	72	35.9	62.3	1	72	2	5059.44	36.58	0	0	Primary	0	1	0	0	0	0	0	1
483	2	3.5	100	100		80	100	100	92			1	74	2	4572.49	29.5	0	0	Primary	0	0	0	0	0	0	0	1
484	2	3.5	100	100		80	100	100	90			0	72	2	4572.49	30.17	0	0	Secondary	0	0	0	0	0	0	0	1
485	2	3.5	100	100	92	100	100	100	76	55.2	56	1	74	2	1678.32	39.65	0	0	Primary	0	1	0	0	0	0	0	1
486	1	2.5	100	60	100	90	100	100	64	51.7	55.3	0	69	2	1027.97	33.69	0	1	Primary	0	0	0	0	0	0	0	1
487	2	3.5	0	60	40	50	100	100	84	59.8	33.3	1	70	2	2062.94	32.05	0	0	Primary	0	0	1	0	0	0	0	1
488	4	5.5	100	30	82	80	100	100	72	54.4	49.1	0	71	2	517.48	30.6	0	1	Primary	0	0	0	0	0	0	1	1
489	3	4.5	0	50	87	95	100	100	64	56.9	44	1	60	2	3720.28	30.57	0	1	University	0	0	0	0	0	0	0	1
490	1	2.5	100	100	77	60	100	100	48	43.1	58.4	0	67	2	3504.66	34.02	1	0	Primary	0	0	0	0	1	0	0	1
491	1	3	100	100	87	100	100	100	76	53.6	58.8	0	65	2	2517.48	28.08	0	1	Primary	0	0	0	0	0	0	0	1
492	2	4	100	50	55	40	100	100	56	48.5	44	1	60	2	1300.7	34.45	0	0	Primary	0	0	0	0	0	0	0	1
493	1	2	0	50	92	100	100	100	100	68.7	37	0	65	2	1356.64	34.66	0	1	Primary	0	0	0	0	0	0	0	0
494	1	3	100	100	25	30	100	100	76	48.1	49.4	0	57	2	4386.95	32.01	1	0	Primary	0	0	0	0	0	0	0	1
495	4	6.5	0	60	80	70	100	100	70	56.9	40.5	0	64	2	3533.8	33.51	0	0	Primary	0	0	0	1	0	0	0	1
496	3	5	100	60	55	55	100	100	52	46.7	49.4	1	64	2	5947.55	32.26	0	1	Primary	0	0	0	1	0	0	0	1
497	3	4.5	100	100	87	80	100	100	100	59.2	53	1	65	2	6079.25	28.2	0	0	Primary	1	0	0	0	0	0	0	1
498	1	2.5	100	60	82	70	100	100	76	54.3	49.4	0	75	2	1258.74	27.49	0	1	University	0	0	0	0	0	0	0	1
499	2	3.5	0	20	85	50	62.5	100	32	43.3	37.5	1	73	2	73.43	34.28	0	1	University	0	0	1	0	1	0	0	1
500	4	5.5	100	50	97	85	100	100	100	62.3	47.6	1	71	2	1902.1	35.8	0	0	Primary	0	0	0	0	0	0	0	1
501	4	6	100	80	92	95	100	100	88	57.5	54.7	1	70	2	4041.96	30.28	0	0	Primary	0	0	0	0	0	0	0	1
502	1	3	100	100	82	75	100	100	84	53.2	56.7	0	65	2	3566.43	32.61	0	1	Primary	0	0	0	0	0	0	0	1
503	1	2.5	100	100	87	95	100	100	60	48.8	60.6	0	58	2	2433.57	28.15	0	0	University	0	0	0	0	0	0	0	1
504	2	4	0	40	30	45	75	100	72	54.3	30.5	1	69	2	1118.88	32.46	0	0	Primary	0	0	0	0	0	0	0	1
505	4	6	100	100	92	85	100	100	84	54.4	57.3	0	68	2	839.16	38.19	0	1	Primary	0	0	0	0	0	0	0	1
506	3	4.5	100	70	92	75	100	100	100	59.1	51.7	1	69	2	2237.76	36.33	0	0	Primary	0	0	0	0	0	0	0	1
507	2	4	100	100	92	100	100	100	100	60.3	55.7	0	66	2	2937.06	28.21	0	0	Secondary	0	0	0	0	0	0	0	1
508	2	4	100	50	70	50	100	100	48	44.2	52.2	1	69	2	1773.89	28.74	0	0	Primary	0	0	0	0	0	0	0	1
509	2	4	75	70	45	75	100	100	76	55.3	45.9	1	69	2	1192.31	33.1	0	0	Primary	0	0	0	0	0	0	0	0
510	1	3	100	100	100	80	100	100	84	54.1	57.4	0	59	2	3104.9	38.37	0	0	Primary	0	0	0	0	0	0	0	0
511	1	2.5	0	20	62	30	62.5	0	28	22.5	45.2	0	59	2	4463.87	34.94	1	0	University	0	0	0	0	0	0	0	1
512	1	2.5	100	100	72	80	100	100	80	53.5	55.1	1	64	2	3540.79	31.3	1	0	Primary	0	0	0	0	0	0	0	0
513	3	5	100	70	62	85	100	100	76	55.1	50	1	73	2	2006.99	27.27	0	0	Primary	0	1	0	0	0	0	1	1
514	4	5.5	100	70	45	80	100	100	76	54.2	49.3	1	68	2	3608.39	30.45	0	0	Primary	0	0	0	0	0	0	0	1
515	3	5	100	80	80	95	100	100	100	61.5	50.8	0	56	2	2528.67	39.74	0	1	University	0	0	0	0	1	0	0	1
516	3	4.5	100	100	50	100	100	100	100	61.6	50.2	1	69	2	4153.85	33.69	0	1	University	0	0	0	0	0	0	1	0
517	4	7	100	60	25	25	100	100	44	41	48.4	1	60	2	2517.48	32.37	0	0	Secondary	0	0	0	0	1	0	0	1
518	3	4.5	0	20	52	60	75	0	44	33.1	40.1	1	67	2	0	39.54	1	0	University	0	0	0	0	1	0	0	1
519	1	1	100	100	77	100	100	100	80	54.9	57	0	61	2	671.33	31.7	0	1	Secondary	0	0	0	0	0	0	0	1
520	3	4.5	100	60	72	85	100	100	100	61.2	48	0	64	2	6683.45	37.56	0	1	Primary	0	0	0	0	0	0	0	0
521	3	4.5	75	40	70	50	100	100	56	48.4	46.7	0	60	2	2384.62	34.11	0	1	University	0	0	0	0	0	0	0	1
522	1	2	100	100	87	90	100	100	72	51.9	58.2	0	59	2	2109.56	39.2	0	0	University	0	0	0	0	0	0	0	1
523	4	6	0	20	40	53.3	100	100	76	61.3	27	1	61	2	559.44	32.17	0	0	University	0	0	0	0	0	0	0	1
524	3	4.5	100	60	30	45	62.5	33.3	60	33.2	48.8	1	67	2	2671.33	27.86	0	0	Secondary	0	0	0	0	0	0	0	1
525	3	5	100	100	97	95	100	100	100	59.6	56.2	0	56	2	223.78	29.39	0	1	Primary	0	0	0	0	0	0	0	1
526	2	3.5	75	50	45	45	100	100	52	48.1	43.3	1	69	2	608.39	39.86	0	0	Primary	0	0	0	0	0	0	0	1
527	2	3.5	100	60	87	80	100	100	88	56.6	52.2	0	57	2	1398.6	36.81	1	0	Primary	0	0	0	0	0	0	0	1
528	1	2.5	100	100		95	100	100	76			0	61	2	6783.22	28.93	0	1	Secondary	0	0	0	0	0	0	0	1
529	2	3.5	100	100	82	80	100	100	100	59.4	52.3	0	66	2	3524.48	33.8	0	1	Primary	0	0	0	0	0	0	0	1
530	2	4	100	100	70	100	100	100	92	58.8	53.8	1	70	2	1751.75	28.57	0	0	Primary	0	0	0	0	1	0	0	1
531	3	4.5	75	100	67	75	100	0	64	32.5	62.6	1	68	2	6395.1	31.01	0	1	Primary	0	0	0	0	1	0	0	1
532	2	4	100	100	70	100	100	100	92	58.8	53.8	0	56	2	1678.32	30.37	0	1	University	0	0	0	0	0	0	0	1
533	3	4.5	100	70	25	65	87.5	100	68	50.1	46.4	1	70	2	3405.59	32.98	0	0	Primary	0	0	0	0	0	0	0	1
534	4	5.5	100	80	72	85	100	100	84	55.5	53.2	0	61	2	1258.74	29.49	0	1	University	0	0	0	0	0	0	0	0
535	2	4	50	30	25	40	75	100	56	50.6	30.5	1	75	2	1710.96	39.85	0	0	Primary	0	0	0	0	1	0	0	1
536	3	4.5	100	100	92	70	100	100	92	55.9	54.4	0	71	2	1695.8	32.95	0	1	Secondary	0	0	0	0	1	0	0	1
537	1	2.5	100	100	92	70	100	100	100	58	53.5	1	65	2	248.25	32.33	0	0	Primary	0	0	0	0	0	0	0	1
538	4	6	100	100	72	80	100	100	92	56.2	54.5	0	64	2	7377.62	32.63	0	1	Primary	0	0	0	0	0	0	0	1
539	4	7.5	100	50	72	90	100	100	96	60.7	48.3	1	61	2	6433.57	33.98	0	0	University	0	0	0	0	0	0	0	1
540	3	5	100	100	60	40	100	100	80	49.6	52.8	1	63	2	4643.36	32.26	0	0	University	1	0	0	0	0	0	0	0
541	2	4	100	70	87	80	100	100	92	58.1	51.2	1	64	2	2664.34	36.49	1	0	Primary	0	1	0	0	0	0	0	1
542	4	7	100	100	82	90	100	100	88	56.3	55.6	1	64	2	4867.13	27.8	0	0	Primary	0	0	0	0	0	0	1	0
543	4	6.5	100	60	60	25	100	100	88	52.6	46	0	65	2	4195.8	31.18	0	0	Primary	0	0	0	0	0	0	0	1
544	4	5.5	50	50	67	40	87.5	100	72	51.4	41.8	1	67	2	1846.15	33.51	0	1	Secondary	0	1	0	0	1	0	0	1
545	3	4.5	75	100	30	35	75	66.7	40	32.8	51.7	1	69	2	3265.73	33.25	0	0	Primary	0	1	0	0	0	0	0	1
546	2	4	100	100	87	65	100	100	96	56.6	53.2	1	60	2	1160.84	28.76	0	1	Primary	0	0	0	0	0	0	1	1
547	2	3.5	0	20	97	95	100	100	100	67.6	37.4	0	63	2	6213.29	35.48	0	1	Secondary	0	0	0	0	1	0	0	0
548	3	4.5	100	60	62	80	100	100	84	56.3	49.4	1	64	2	5314.69	33.02	0	0	Secondary	0	0	0	0	0	0	0	1
549	3	4.5	100	60	72	100	100	100	88	59.6	49.7	1	68	2	2601.4	35.65	0	0	Primary	0	0	0	0	0	0	0	1
550	1	3	0	50	75	60	100	100	72	58.4	35.7	0	64	2	2110.96	35.29	0	1	Primary	0	0	0	0	0	0	0	1
551	4	6	100	50	65	15	100	100	68	46	48.5	1	62	2	4895.1	27.83	0	1	Secondary	0	0	0	0	0	0	0	1
552	2	3.5	0	0	35	45	37.5	0	24	20.9	41.2	1	63	2	2564.1	33.11	0	1	Primary	0	0	0	0	1	0	0	1
553	4	6.5	0	10	65	30	37.5	50	64	38	35.7	1	70	2	8895.1	31.12	0	0	Primary	0	1	0	0	0	0	0	1
554	1	3	100	60	87	60	100	100	80	52.3	52.8	1	61	2	7741.26	28.6	0	1	Primary	0	1	0	0	1	0	0	1
555	3	4.5	100	100	57	65	100	66.7	76	46.1	55.2	0	61	2	9174.83	31.03	1	0	Secondary	0	0	0	0	1	0	0	1
556	3	5	100	100	70	50	100	66.7	48	37.5	58.3	1	72	2	3083.92	39.75	0	0	Primary	0	0	0	0	1	0	0	1
557	3	5	75	40	87	95	100	100	88	60.3	47.5	1	68	2	3356.64	37.33	0	0	Primary	0	0	0	0	0	0	0	1
558	1	2.5	100	80	75	75	100	100	72	52.6	52.3	0	68	2	2517.48	29.91	1	0	Primary	0	0	0	0	0	0	0	1
559	2	4	100	80		20	100	100	60			0	74	3	6523.08	28.21	0	1	Primary	0	0	0	1	0	0	0	1
560	3	5	100	20	35	50	75	100	52	47.5	38.1	1	67	3	3706.29	39.66	0	0	Primary	0	0	0	1	0	0	0	1
561	4	6	100	70	45	30	100	100	76	50.3	45.9	1	67	3	559.44	32.6	0	1	Primary	0	0	0	1	0	0	0	1
562	3	4.5	100	20	57	90	100	100	92	63.8	39	1	70	3	195.8	39.06	0	0	Primary	0	1	0	0	1	0	1	1
563	3	4.5	100	70	60	90	100	100	100	62.1	46.9	0	64	3	209.79	38.16	0	1	Secondary	0	0	0	1	0	0	0	1
564	3	5										1	66	3	2724.94	33.99	0	0	Primary	0	0	0	1	0	0	0	1
565	2	4	50	40	25	35	75	66.7	60	42.3	38.9	0	59	3	1944.06	39.2	0	1	University	0	0	0	0	1	0	0	1
566	2	4	75	100	67	95	100	100	96	61.1	49.4	0	65	3	3753.15	29.05	0	1	Secondary	0	0	0	1	0	0	1	1
567	2	4	25	20	45	35	50	0	24	22.5	40.8	1	74	3	1048.95	34.24	0	0	Primary	0	1	0	1	1	0	0	1
568	2	3.5	75	50	82	95	100	100	100	67.7	38.1	0	73	3	1130.77	31.64	0	0	Primary	0	0	0	0	0	0	0	1
569	2	4	0	20	35	80	100	100	84	67.3	24.1	1	69	3	4524.48	31.3	0	0	Secondary	0	0	1	0	0	0	0	1
570	3	5	0	0	0	20	12.5	100	44	42.7	17.9	1	64	3	167.83	39.73	0	0	Secondary	0	0	0	1	1	0	0	0
571	3	5	100	40	72	55	62.5	0	48	24.5	57.1	1	63	3	6058.28	35	0	1	Secondary	0	0	1	0	0	0	0	1
572	3	4.5	100	70	45	60	62.5	0	32	21.6	56.6	1	66	3	2745.34	28.83	0	0	Primary	1	0	0	1	1	0	0	1
573	2	3.5	75	0	60	55	87.5	0	32	28.1	48	1	60	3	3356.64	34.15	1	0	Primary	0	0	1	1	1	0	0	1
574	2	4	100	100	52	55	87.5	100	80	49.5	52.7	0	65	3	3041.96	31.7	0	1	Primary	0	0	0	0	0	0	0	1
575	4	5.5	100	80	57	95	100	100	84	58	49.7	0	69	3	4034.97	29.65	0	1	Primary	0	0	0	1	0	0	0	1
576	2	4	100	100	62	95	100	100	100	61.1	50.8	0	67	3	11958	34.49	1	0	Primary	0	0	0	0	0	0	0	1
577	2	3.5	100	100	82	80	100	100	88	57.1	52.1	0	57	3	996.97	30.27	1	0	Secondary	0	0	0	1	0	0	0	1
578	2	3.5	25	30	35	60	87.5	66.7	84	58.2	26.6	0	65	3	6818.18	30.59	0	1	Primary	0	0	0	0	1	0	0	1
579	3	5	25	20	20	30	37.5	100	28	40.7	26.2	1	68	3	97.9	39.6	0	1	Primary	0	0	0	0	1	0	1	1
580	2	3.5	100	70	40	60	75	100	60	46.8	46.5	0	69	3	671.33	37.11	0	1	Secondary	0	0	0	0	0	0	0	1
581	3	4.5	100	60	72	75	87.5	100	80	55.2	46.7	1	74	3	335.66	35.01	0	0	Primary	0	0	0	1	0	0	0	1
582	2	3.5	100	60	87	80	100	100	100	60.7	49.1	1	70	3	4825.17	28.76	0	0	Secondary	0	1	0	0	0	0	0	1
583	4	5.5	100	70	62	55	62.5	0	24	15.7	64.8	0	75	3	1283.22	31.09	0	1	Secondary	0	0	0	1	0	0	0	1
584	2	3.5	75	10	77	90	62.5	100	92	60.8	36.4	0	62	3	279.72	32.61	1	0	Primary	0	0	0	0	0	0	0	1
585	2	4	25	40	52	45	87.5	100	52	51.4	33.5	1	72	3	3090.91	30.28	0	0	Secondary	0	0	0	0	0	0	0	1
586	2	4										1	69	3	518.07	28.54	0	0	Secondary	0	1	0	0	0	0	0	1
587	4	5.5	25	40	35	75	87.5	100	100	69.7	22.6	1	66	3	484.85	31.64	0	0	Secondary	0	0	0	1	1	0	0	1
588	3	5	0	0	40	30	0	100	48	43.9	19.2	1	73	3	1510.49	32.38	0	0	Primary	0	0	0	0	0	0	0	1
589	3	5	100	100	82	95	100	100	100	60.5	53.4	0	69	3	6783.22	36.63	0	1	Primary	0	0	0	1	0	0	0	1
590	4	5.5	50	20	82	80	100	100	80	64.8	31.6	0	57	3	19300.7	29.27	1	0	Secondary	0	0	0	0	0	0	0	1
591	4	5.5	100	70	92	80	100	100	100	60.1	50.9	0	57	3	1480.19	32.05	0	1	Primary	0	0	0	0	0	0	0	1
592	2	3.5	100	20	65	65	87.5	100	72	54.6	40.9	1	70	3	2237.76	31.97	0	0	Primary	0	1	0	1	1	0	0	1
593	2	3.5	100	100	67	80	100	100	100	59.4	51.2	0	65	3	6363.64	28.07	1	0	Secondary	0	0	0	1	0	0	0	1
594	2	3.5	100	100	77	85	100	100	96	59.5	51.4	0	65	3	5034.97	31.66	0	1	Primary	0	0	0	0	0	0	0	1
595	2	3.5	100	70	77	95	100	100	100	64.2	45.2	0	64	3	3916.08	39.84	0	1	Primary	0	0	0	0	0	1	0	1
596	1	3	0	20	57	75	100	100	84	67.9	23.5	0	66	3	3162.47	34.04	0	1	Primary	0	0	0	0	1	0	0	1
597	1	3	100	60	40	75	100	100	80	55.4	46.9	0	71	3	9650.35	29.67	0	1	Primary	0	0	0	0	0	0	0	1
598	2	4	0	50	50	60	100	100	84	62.9	30.2	1	69	3	5839.16	31.29	0	1	Primary	0	0	0	0	0	0	0	1
599	1	3	75	60	62	95	75	100	76	57.1	41.8	1	60	3	5500	31.39	0	0	Secondary	0	0	0	0	0	0	0	0
600	1	3	100	70	67	85	100	100	100	61.4	47.7	0	70	3	4300.7	32.6	0	0	Primary	0	0	0	0	0	0	0	1
601	1	3	100	100	82	65	100	100	88	57.8	47.6	0	74	3	4158.51	29.92	0	1	Primary	0	0	0	0	0	0	0	1
602	2	4	50	80	52	55	87.5	100	84	57.8	37.3	0	65	3	4545.45	32.72	0	1	Primary	0	0	0	0	0	0	0	1
603	3	5	0	20	45	40	37.5	100	84	58.5	17.8	1	62	3	122.38	39.64	0	0	Primary	0	0	0	0	1	0	0	1
604	2	3.5	100	50	62	65	100	100	72	53.8	46	0	60	3	3174.83	32.28	0	1	Primary	0	0	0	0	1	0	0	1
605	1	3	100	100	82	95	100	100	80	55.8	54.7	0	68	3	5167.83	28.72	0	1	Primary	0	0	0	0	0	0	0	1
606	3	5	100	70	40	70	87.5	100	76	55	42.4	0	73	3	4825.17	30.11	0	0	Primary	0	0	0	0	1	0	0	1
607	2	3.5	75	40	30	35	100	0	48	32.2	44.2	1	67	3	391.61	34.43	0	1	Primary	1	0	0	1	0	0	0	1
608	3	5	100	20	82	50	100	100	84	55.3	45	0	60	3	2069.93	29.92	0	1	Primary	0	0	0	0	1	0	0	1
609	4	7	75	100	72	70	87.5	66.7	84	47.5	54.4	0	75	3	8391.61	30.96	0	1	Primary	0	0	0	1	0	0	0	1
610	1	3	100	100	67	85	100	100	80	55.5	52	0	55	3	1003.5	36.3	0	1	Primary	0	0	0	0	0	0	0	1
611	2	3.5	100	70	82	75	100	100	72	52.8	52	0	63	3	3685.31	30.71	0	1	Primary	0	0	0	0	0	0	0	1
612	1	1.5	100	70	82	60	100	100	60	47.1	54.9	0	75	3	2797.2	30.93	0	0	Primary	0	0	0	0	0	0	0	1
613	3	4.5	100	60	72	85	100	100	84	57	50	0	67	3	6153.85	33.15	0	0	Primary	0	0	0	0	0	0	0	1
614	1	2.5	75	40		40	100	66.7	33.3			0	73	3	1958.04	38.9	0	0	Primary	0	0	0	1	0	0	0	1
615	3	4.5	100	100	100	80	62.5	100	88	52.5	53	0	67	3	1398.6	29.9	0	1	Primary	0	0	0	1	0	0	0	1
616	2	4	100	70	82	100	100	100	100	62.5	49.9	1	62	3	7090.91	37.21	0	0	Secondary	0	1	0	0	0	0	0	1
617	1	3	75	60	65	80	100	100	92	62.2	41.2	1	67	3	4363.64	32.89	0	0	Primary	0	0	0	0	0	0	0	1
618	1	3	100	70	82	90	100	100	100	61	50.6	1	64	3	1053.61	33.51	0	0	Primary	0	0	0	0	0	0	0	1
619	2	4	100	70	72	66.7	100	100	72	51.5	52.1	1	61	3	1591.72	37.15	0	1	Primary	0	1	0	0	0	0	0	1
620	2	4	50	60	62	55	75	100	64	50.4	40.8	1	63	3	1101.4	28.21	0	0	Secondary	0	0	0	0	1	0	0	1
621	2	3.5	75	100	77	55	100	100	68	49.6	52.5	1	63	3	2797.2	27.72	0	0	Primary	0	1	0	0	1	0	0	1
622	3	4.5	100	100	62	50	100	66.7	60	39.2	59.2	0	71	3	139.86	32.97	0	1	Primary	0	0	0	0	0	0	0	1
623	2	4	0	100	62	70	100	100	96	63.9	37.3	0	67	3	5244.76	33.37	0	1	Primary	0	0	0	1	0	0	0	1
624	1	3	25	50	60	50	62.5	0	60	31	46.7	1	70	3	699.3	30.34	0	0	Primary	0	1	0	0	0	0	0	1
625	2	3.5	100	100	72	70	87.5	100	84	52	54.3	0	59	3	512.82	31.69	0	1	Secondary	1	0	0	0	0	0	0	1
626	1	2.5	0	0	52	50	37.5	33.3	56	36.1	35.1	1	65	3	73.43	32.25	0	1	Primary	0	1	0	0	0	0	0	1
627	1	2.5	50	50	45	46.7	62.5	33.3	52	34.9	43	1	62	3	0	29.38	0	0	Secondary	0	0	0	0	1	0	0	1
628	4	6	100	60	87	70	100	100	88	57.4	48.6	1	69	3	1860.14	32.55	0	0	Primary	0	0	0	1	0	0	0	1
629	3	4.5	100	100	67	90	100	100	92	58.3	52.3	1	66	3	1048.95	35.82	0	0	Secondary	0	0	0	1	0	0	0	1
630	4	5.5	100	100	82	85	100	100	84	55.7	54.3	0	60	3	2031.47	30.19	1	0	Secondary	0	0	0	0	0	0	0	1
631	2	4	100	80	82	80	100	100	90	57.2	52	0	61	3	818.18	29.22	0	0	Primary	0	0	1	1	0	0	0	0
632	3	4.5	75	60	37	15	87.5	100	60	50.3	32.4	1	63	3	1702.8	32.09	0	0	Primary	0	0	0	1	0	0	0	1
633	3	5	100	100	82	90	100	100	96	59.4	53	0	64	3	5034.97	39.36	0	1	Secondary	0	0	0	0	0	0	0	1
634	1	2.5	100	100	77	75	100	100	76	51.3	57	0	66	3	839.16	32.53	0	1	Primary	0	1	0	0	0	0	0	1
635	4	6.5	100	100		100	100	100	90			0	65	3	839.16	34.33	0	1	University	0	0	0	0	0	0	1	1
636	3	5	75	70	87	95	100	100	100	62.5	48.8	0	66	3	10167.8	30.67	0	1	Primary	0	0	0	0	0	0	0	1
637	2	3.5	75	70	82	65	100	100	72	53.4	48.5	0	56	3	888.11	34.03	0	1	Primary	0	0	0	0	0	1	0	1
638	2	3.5	50	70	82	95	100	100	92	63.5	43.2	0	72	3	2122.38	36.49	0	0	Secondary	0	0	0	0	0	0	0	1
639	2	4	100	70	60	70	37.5	33.3	72	34.1	53.4	1	72	3	1678.32	31.49	0	0	Primary	0	0	0	1	0	0	0	1
640	2	4	100	100	57	80	87.5	100	76	52.3	51.7	1	68	3	5398.6	33.79	0	0	Secondary	0	0	1	0	0	0	0	1
641	1	3	100	70	52	60	100	100	84	54.9	47.2	1	60	3	0	30.66	1	0	Secondary	0	0	0	0	0	0	0	1
642	2	4	25	50	62	60	87.5	100	96	62.6	33.5	0	69	3	3062.94	39.19	0	1	Primary	0	0	0	1	0	0	0	1
643	4	7.5	0	50	67	70	100	100	100	67.7	30.6	1	74	3	839.16	34.66	0	0	Secondary	0	0	0	0	0	0	0	1
644	4	8	100	80	77	75	87.5	100	84	53.3	52.6	0	74	3	1621.45	28.73	0	1	Primary	0	0	0	0	0	0	0	1
645	2	3.5	100	60	62	75	100	100	80	56.1	47.3	1	61	3	3146.85	30.89	0	0	Secondary	0	0	0	0	0	0	0	1
646	2	3.5	100	50	57	55	87.5	100	80	55.4	40.6	1	65	3	1118.88	39.69	0	1	Secondary	0	0	0	0	0	0	0	1
647	3	4.5	100	60	87	75	100	100	68	52.5	51.1	1	63	3	3190.44	29.38	0	1	Secondary	0	0	0	0	0	0	0	1
648	3	4.5	75	20	57	53.3	100	100	80	58.8	35.5	0	66	3	3986.01	34.52	0	0	Secondary	0	0	0	0	1	0	0	1
649	1	2	75	30	45	40	87.5	100	84	54.6	38.5	1	69	3	3748.25	34.17	1	0	Primary	0	0	0	1	0	0	0	1
650	2	4	100	100	67	60	100	100	68	49.2	53.9	0	69	3	5888.11	29.58	0	0	Primary	0	0	0	1	0	0	0	1
651	3	4.5	100	60	82	95	100	100	100	62.9	47.8	0	67	3	4243.59	30.27	1	0	Secondary	0	0	0	1	0	1	0	1
652	4	6	0	40	40	50	62.5	100	72	55.3	27.5	1	74	3	839.16	32.17	0	0	University	1	0	0	1	1	0	0	1
653	3	5	100	80	72	100	100	100	100	62.3	49.8	0	68	3	1534.97	31.2	0	1	Primary	0	0	0	1	0	0	0	1
654	2	3.5	100	60	72	65	87.5	100	84	57	42.6	0	66	3	559.44	39.14	0	1	University	0	0	0	0	0	0	0	1
655	2	4	100	100	95	100	100	100	100	61.6	53.5	0	75	3	3986.01	32.68	0	1	Primary	0	0	0	1	0	0	0	1
656	2	4	50	50	57	30	62.5	66.7	40	35.3	43	1	64	3	2377.62	29.55	0	0	Primary	0	0	0	1	1	0	0	1
657	3	5	0	30	20	0	25	100	44	40.6	23.1	1	68	3	2167.83	31.75	0	0	Primary	0	0	0	0	1	0	0	1
658	3	5	0	40	45	65	62.5	100	92	61.2	27.7	0	66	3	1258.74	38.83	0	1	University	0	1	0	0	1	0	0	1
659	4	5.5	0	20	25	50	100	0	72	48.8	23.2	1	73	3	839.16	28.2	1	0	University	0	0	1	0	1	1	0	1
660	2	4	100	60	77	75	100	66.7	84	50.5	52.2	1	66	3	1818.18	27.97	0	0	Secondary	0	0	0	0	1	0	0	1
661	4	5.5	100	100	92	85	100	100	100	59.2	54.6	0	73	3	4522.73	32.07	0	0	Secondary	0	0	0	0	0	0	0	1
662	2	4	100	50	65	55	100	33.3	50	34.7	55.7	1	69	3	4262.24	29.23	0	0	Primary	0	0	0	0	0	0	0	1
663	2	4	100	60	82	60	100	100	80	56.2	45.4	1	69	3	1818.18	33.78	0	0	Primary	0	0	0	0	0	0	0	1
664	3	4.5	75									1	68	3	5587.41	28.68	0	1	Primary	0	0	0	0	0	0	0	1
665	1	2	100	100	82	65	100	100	88	57.2	48.6	1	61	3	1608.39	34.93	1	0	Primary	0	0	0	0	0	0	0	1
666	1	3	100	80	82	95	100	100	96	59.9	52.4	0	64	3	2715.38	29.94	1	0	Secondary	0	0	0	0	0	1	0	1
667	1	2	100	70	72	95	100	100	88	58.6	50.8	1	66	3	9510.49	32.97	0	0	Primary	0	0	0	0	0	0	0	1
668	4	5.5	75	30	50	25	100	100	65	51.1	37.9	1	74	3	1789.74	34.28	0	0	Primary	0	1	0	1	0	0	0	1
669	2	3.5	75	20	62	50	87.5	0	72	37.2	45.7	1	68	3	578.09	39.26	0	1	Secondary	0	1	0	0	1	0	0	1
670	2	3.5	100	60	67	85	100	100	84	57.6	48.5	0	61	3	6755.24	28.88	0	1	Secondary	0	0	0	1	0	0	0	1
671	1	3	66.7	60	67	65	100	100	72	54.7	44.5	0	66	3	7364.8	27.05	0	0	University	0	0	0	0	0	0	0	1
672	3	4.5	100	70	87	80	100	100	88	57.1	51.5	1	67	3	2419.58	27.16	0	0	Primary	0	0	0	0	0	0	0	1
673	1	3	100	70	52	65	100	100	76	53.3	48.3	0	66	3	5955.48	29.09	1	0	University	0	0	0	1	0	0	0	1
674	2	4	100	80	82	75	100	100	90	55.8	53.6	0	61	3	9493.94	29.34	1	0	Secondary	0	0	0	0	0	0	0	1
675	3	4.5	100	70	92	85	100	100	96	59.1	52.3	0	74	3	6484.15	29.5	0	0	Primary	1	0	0	0	0	0	0	1
676	2	4	100	80	72	70	100	100	80	54.3	50.9	0	59	3	2571.56	30.27	0	1	Secondary	0	0	0	0	0	0	0	1
677	3	4.5	100	40	40	60	100	100	68	53.8	41.5	0	71	3	1678.32	35.68	1	0	Secondary	0	0	0	0	0	0	0	1
678	4	5.5	75	50	45	55	75	100	84	54.6	39.2	0	75	3	5199.3	27.53	0	1	Primary	0	0	0	1	0	0	1	1
679	1	2	100	70	87	80	87.5	100	95	57.8	49.8	1	71	3	4825.17	31.35	0	1	University	1	0	0	1	1	0	0	1
680	2	3.5	0	30	52	70	87.5	100	88	64.4	27.5	1	65	3	4244.76	34.39	0	0	Primary	0	1	0	0	0	0	0	1
681	4	5.5	100	70	87	85	100	100	84	56	53.1	0	55	3	1663.29	28.9	0	1	University	0	0	0	0	0	0	1	1
682	4	6	100	60	82	55	62.5	0	68	27.7	60.1	0	60	3	1307.69	27.05	0	1	Secondary	0	0	0	1	0	0	0	1
683	1	3										1	72	3	1398.6	32.12	0	0	Primary	0	1	0	0	0	0	0	1
684	3	4.5	100	70	87	70	100	100	60	47.6	56.6	1	67	3	3034.97	27.94	1	0	Primary	0	0	1	0	1	0	0	1
685	3	4.5	100	100	97	90	100	100	96	59.1	54.7	0	70	3	3944.06	32.49	0	0	Secondary	0	0	0	0	0	0	1	1
686	3	4.5	100	10	62	60	100	100	80	56	42.7	0	62	3	13803.3	30.97	0	1	Secondary	0	0	0	0	0	0	0	1
687	1	2.5	50	50	35	30	75	100	55	48.9	32.5	0	57	3	0	34.02	1	0	Secondary	0	0	0	0	0	0	0	1
688	4	6	100	30	30	55	62.5	100	80	52.8	36.9	1	66	3	2164.34	31.66	0	0	Primary	0	0	0	0	0	0	0	1
689	1	2.5	0	40	55	35	87.5	33.3	60	45.9	28.7	1	69	3	671.33	36.34	0	0	Primary	0	0	0	1	0	0	0	1
690	4	5.5	100	100	77	80	100	100	85	54.2	56	1	65	3	4048.95	30.95	0	1	Secondary	0	0	0	0	0	0	0	1
691	4	5.5	100	70	67	95	100	100	95	60.6	49.3	0	67	3	5020.98	29.94	0	0	Secondary	0	0	0	0	0	0	0	1
692	3	5	100	40	57	100	100	100	96	64.1	42.7	0	67	3	2797.2	29.9	0	1	University	0	0	0	0	0	0	0	1
693	3	5	100	60	40	50	87.5	100	64	52	38.9	0	68	3	7625.87	32.16	1	0	Primary	0	0	0	0	1	0	0	1
694	3	5	100	20	62	65	75	100	88	56	41	0	56	3	2475.52	32.48	0	1	Primary	0	0	0	0	0	0	0	1
695	3	5	100	60	77	100	100	100	100	63.1	48.1	0	63	3	6787.88	30.23	0	1	University	0	0	1	0	0	0	0	1
696	1	3	100	80	72	70	100	100	88	56.1	50.6	0	73	3	2097.9	30.85	0	0	Secondary	0	0	0	0	0	0	0	0
697	4	5.5	100	100	55	55	100	100	92	54.6	51	0	64	3	4524.48	27.99	0	0	Secondary	0	0	0	1	0	0	0	1
698	1	3	100	100	67	80	100	100	92	57.3	52.2	0	74	3	4951.05	28.58	0	1	University	0	0	0	0	0	0	0	0
699	3	4.5	100	70	52	65	100	100	92	58	45.5	0	65	3	6741.26	30.27	0	1	University	0	0	0	0	0	1	1	1
700	3	4.5	50	100	40	90	100	100	100	64.1	41.9	0	68	3	4195.8	33.23	0	1	University	0	0	0	1	0	0	0	1
701	4	5.5	100	80	92	80	100	100	75	52.9	55.1	1	70	3	3251.75	31.84	0	1	University	0	1	0	0	0	0	0	1
702	3	5	100	60	87	85	100	100	100	61.7	48.3	1	68	3	3580.42	36.06	0	1	University	0	0	1	0	0	0	0	1
703	2	4	100	80	40	55	62.5	100	44	42.8	44.2	0	60	3	963.87	28.02	0	1	Primary	0	0	0	0	0	0	0	1
704	3	5	25	60	67	50	62.5	0	72	34	46.5	0	71	3	2097.9	30.79	0	1	University	0	0	1	0	0	0	0	1
705	1	3	0	20	40	40	62.5	100	84	56.2	27.7	0	59	3	745.92	31.32	0	0	University	0	0	0	0	0	0	0	1
706	3	4.5	100	100	72	80	100	100	80	53.5	55.1	0	60	3	5636.36	34.19	0	1	Secondary	0	0	0	1	0	0	0	1
707	1	3	100	100	52	40	100	100	80	49.4	52.6	0	56	3	2685.31	33.97	0	1	Primary	0	0	0	0	0	0	0	0
708	2	4	50	30	67	80	100	100	84	63.1	35.5	0	63	3	867.13	29.2	1	0	Primary	0	0	0	0	0	0	0	1
709	3	4.5	100	40	72	65	100	100	88	57.4	45.7	0	71	3	9090.91	33.67	1	0	Primary	0	0	0	0	1	0	0	0
710	4	6	100	100	92	85	100	100	88	55.5	56.9	0	69	3	4207.93	29.65	0	1	Secondary	0	0	0	0	0	0	0	0
711	3	5	100	70	92	100	100	100	100	62.2	51.3	0	61	3	4395.1	28.08	0	0	Primary	0	0	0	1	0	0	0	1
712	4	5.5	100	100	87	60	62.5	100	86.7	48.2	55.2	1	72	3	3377.62	28.6	0	0	Secondary	0	0	0	0	0	0	1	1
713	2	4	100	40	62	65	100	100	100	61.3	42.3	0	56	3	6527.97	39.43	0	1	Secondary	0	0	0	1	0	0	0	0
714	3	4.5	100	60	45	35	100	100	48	43.9	48.2	0	62	3	2097.9	28.52	0	0	Primary	0	0	0	0	0	0	0	1
715	2	4	100	50	82	90	100	100	88	60.1	47.1	1	62	3	1367.13	39.92	0	0	Secondary	0	0	0	1	1	1	1	1
716	4	7.5	100	100	82	90	100	66.7	100	53.9	56.8	1	69	3	3566.43	35.01	0	0	Secondary	0	1	0	0	1	0	0	1
717	4	5.5	100	70	72	70	100	100	84	55.4	50	0	73	3	7365.97	28.57	0	1	Primary	0	0	0	0	1	0	1	1
718	1	3	100	40	35	25	50	100	68	47	34.3	1	65	3	0	33.92	0	1	University	0	0	0	1	0	0	0	1
719	2	3.5	50	60	50	55	62.5	33.3	68	37.1	47.3	0	65	3	0	32.83	0	1	University	0	0	0	0	0	0	0	1
720	4	6.5	100	100	87	85	100	100	96	57.8	55.2	0	67	3	8045.45	30.22	0	1	Primary	0	0	0	0	0	0	0	1
721	2	3.5	100	50	57	70	75	100	84	56.1	41.1	0	56	3	419.58	35.8	0	1	University	0	0	0	0	0	0	0	1
722	3	4.5	75	70		30	87.5	100	36			1	71	3	2569.93	31.36	0	0	Primary	0	0	0	0	1	0	1	0
723	4	5.5	100	60	45	75	100	100	92	60.7	41.9	0	75	3	937.06	31.64	0	0	University	1	0	0	0	0	0	0	1
724	2	4	100	50	57	50	75	100	60	46.6	45.3	1	69	3	2752.56	38.17	0	1	Primary	0	0	0	0	0	0	0	1
725	1	2.5	75	50	52	60	75	100	92	57.1	39.3	0	65	3	2293.71	33.01	0	1	University	0	0	0	0	1	0	0	1
726	1	3	25	40	30	50	87.5	100	48	53.4	27.8	1	75	3	2517.48	32.93	0	0	Primary	0	1	0	0	1	0	0	1
727	2	3.5	100	20			100	100	100			1	65	3	8938.69	34.43	0	0	Secondary	1	0	0	0	0	0	0	1
728	1	3	100	100	92	50	100	100	60	43.9	60.5	0	63	3	5634.03	30.48	0	1	Primary	0	0	0	0	0	0	0	1
729	4	6	100	10	62	90	100	100	84	59.7	43.6	1	73	3	4199.07	28.04	0	0	Primary	0	0	0	0	0	0	0	1
730	2	4	100	60	72	80	100	100	88	58.9	46.8	1	65	3	2982.28	31.27	0	0	Primary	0	0	0	1	0	0	0	1
731	2	3.5	50	70	67	50	100	100	88	59.1	39.2	1	65	3	1139.16	27.85	0	0	Secondary	0	1	0	0	0	0	0	1
732	2	3.5	100	70	62	75	100	100	100	59.6	48.6	0	59	3	2237.76	31.4	0	1	Primary	0	0	0	0	0	0	0	1
733	4	5.5	100	80	57	80	100	100	92	59.4	46.8	1	68	3	9005.13	28.22	0	0	Secondary	0	0	0	0	0	0	0	1
734	1	3	100	70	57	73.3	100	100	84	56.2	48.1	0	60	3	4330.3	33.14	1	0	Secondary	0	0	0	0	0	0	0	1
735	3	5	100	80	72	80	100	100	92	59.9	47	1	62	3	2601.4	30.76	0	0	Secondary	0	0	0	0	0	0	0	0
736	4	6	100	60	67	50	100	100	84	56.6	42.8	1	72	3	1870.63	35.13	0	0	Primary	0	0	0	0	0	0	0	1
737	2	3.5	100	50	50	75	100	100	80	57.8	42.8	0	66	3	1258.74	34.01	1	0	Primary	0	0	0	1	0	0	0	1
738	1	2	0	10	45	75	100	100	80	65.4	25.5	1	67	3	6293.71	39.13	0	0	Primary	0	0	0	1	1	0	0	1
739	2	3.5	100	50	72	85	100	100	80	56.8	48.4	1	67	3	1104.9	34.25	0	0	Primary	0	0	0	1	0	0	0	1
740	1	3	0	10	35	35	12.5	0	32	25.3	28.2	1	74	3	867.13	30.67	0	0	Primary	0	0	0	0	1	0	0	1
741	1	2.5	100	50	30	40	62.5	100	64	45.5	41.8	0	60	3	447.55	30.63	0	1	University	0	0	0	1	0	0	0	1
742	2	4	25	10	42	50	62.5	100	72	55.5	26.7	1	73	3	3692.31	31.49	0	0	Primary	0	1	0	0	0	0	0	1
743	1	2.5	100	70	80	95	100	100	100	62.9	47.9	0	71	3	7538.46	32.05	0	0	Primary	0	0	0	0	0	0	0	1
744	2	4	0	30	50	15	100	100	80	60.8	22.4	1	64	3	559.44	36.75	0	1	Secondary	0	0	1	0	1	0	0	1
745	1	2	0	70	40	45	50	0	44	26	44.7	0	59	3	1253.5	27.01	1	0	Secondary	0	0	1	0	0	1	0	1
746	4	5.5	100	70	72	80	100	100	100	60.8	48.1	1	66	3	5664.34	32.45	0	1	Secondary	0	0	0	0	0	0	0	0
747	1	3	100	80	87	90	100	100	100	60.3	52.5	1	68	3	4122.96	32.68	0	1	Primary	0	0	0	0	1	0	0	1
748	3	5	100	100	100	100	100	100	100	59.6	57.6	1	70	3	5311.19	36.57	0	0	Primary	1	0	0	0	0	0	0	1
749	3	5	100	70	82	100	100	100	100	62.5	49.9	1	63	3	3580.42	29.39	0	1	University	0	1	0	1	0	0	0	1
750	3	4.5	50	50	67	60	87.5	100	84	58.5	37.3	1	68	3	1118.88	28.56	0	1	University	0	0	0	1	0	0	0	1
751	4	5.5	100	100	87	95	100	100	100	60.8	53.2	1	68	3	4363.64	37.77	0	0	Primary	0	0	0	0	0	0	0	1
752	4	6	100	70	87	70	100	100	96	59.9	47.2	1	65	3	3328.67	32.46	0	0	University	0	0	1	0	1	0	0	1
753	4	5.5	50	40	42	45	62.5	66.7	56	41.9	38.5	0	64	3	3468.53	30.46	0	1	Primary	0	0	0	1	0	0	0	1
754	3	4.5	100	40	52	66.7	75	100	75	51.7	44.5	1	63	3	2769.23	32.18	0	1	Primary	0	0	0	1	0	0	0	1
755	3	5	75	60	87	50	37.5	33.3	48	27.3	54	1	64	3	2755.24	34.33	0	1	Secondary	0	1	0	0	1	1	0	1
756	2	3.5	100	40	40	35	75	100	64	50.8	34.4	1	70	3	2020.98	34.73	0	1	Primary	0	0	0	0	0	0	0	1
757	3	4.5	50	60	82	75	100	100	92	61.9	41.6	1	74	3	867.13	32.76	0	1	University	0	0	0	0	0	0	0	1
758	3	4.5	100	60	77	85	100	100	92	60.3	47.1	0	62	3	1625.87	39.6	0	1	University	0	0	0	0	0	0	0	1
759	4	6	100	70	77	70	75	100	92	54.8	48.5	0	72	3	3627.04	27.97	0	1	Primary	0	1	0	0	0	0	0	1
760	2	4	100	60	77	60	100	100	72	53.3	47.4	1	72	3	1734.27	36.04	0	0	Primary	0	0	0	1	0	0	0	1
761	1	3	100	50	65	90	100	100	100	65.6	40.1	1	69	3	8223.78	29.17	0	0	Primary	0	1	0	0	1	0	0	1
762	2	3.5	100	100	57	95	100	100	88	57.6	52.4	0	70	3	0	30.37	0	0	University	0	0	0	0	0	0	1	1
763	2	4	100	50	57	65	100	100	92	59.8	42.1	0	70	3	6608.39	35.17	0	1	Secondary	0	0	0	1	0	0	0	1
764	2	3.5	0	50	57	45	62.5	0	56	33.9	38.2	1	71	3	167.83	30.01	0	0	University	0	1	0	0	0	0	0	1
765	3	4.5	100	50	35	50	75	100	76	53	37.9	1	70	3	1300.7	30.03	0	0	Secondary	1	0	0	1	0	0	0	1
766	2	3.5	100	40	77	50	100	100	68	50.3	48.7	0	57	3	2909.09	29.94	1	0	Primary	0	0	0	0	1	0	0	1
767	3	5	75	50	62	35	100	100	88	56.1	41	0	73	3	0	31.72	0	0	Primary	0	0	0	0	1	0	0	1
768	4	5.5	75	50	45	80	100	100	88	62.3	37.9	1	69	3	545.45	29.79	0	0	Primary	0	0	1	1	1	0	1	0
769	3	5	75	40	50	60	100	100	84	58	40	0	64	3	5549.77	34.28	0	1	Primary	1	0	0	1	1	0	0	1
770	4	5.5	100	100	80	100	100	100	100	61.6	52.4	1	70	3	2622.38	29.34	0	1	Primary	1	0	0	0	0	0	0	0
771	1	3	100	40	57	50	100	100	88	56.7	42.8	0	58	3	4195.8	39.25	0	1	Primary	1	0	0	0	0	1	0	1
772	1	3	100	80	77	65	100	100	76	52.1	52.8	0	56	3	447.55	37.61	0	1	Secondary	0	0	0	0	1	0	0	1
773	2	4	100	100	87	75	100	100	88	54.6	56	0	63	3	109.21	32.37	0	1	University	0	0	0	0	0	0	0	1
774	4	6	75	40	77	85	87.5	100	76	57.1	43.1	0	68	3	6636.36	27.68	0	1	University	0	0	0	1	0	0	0	0
775	2	3.5	100	50	50	70	87.5	100	88	56.6	44.1	0	63	3	1417.25	31.02	0	1	University	0	0	0	1	1	0	0	1
776	2	4	25	10	55	55	87.5	66.7	76	53.6	31.9	0	55	3	1794.87	33	1	0	Primary	0	0	0	1	0	0	0	1
777	2	4	25	20	30	0	25	100	20	30.9	32.9	0	68	3	1352.45	29.54	0	1	Primary	0	0	0	1	0	0	0	1
778	1	3	25	40	45	45	62.5	100	64	53.6	27.3	1	60	3	1762.24	37.14	0	0	Primary	0	1	0	0	1	0	0	1
779	2	4	75	70	52	60	100	100	84	57.5	42.1	1	67	3	3854.78	29.6	0	0	University	0	1	0	0	0	0	0	1
780	1	2	100	50	35	65	62.5	100	50	43.4	46.2	0	69	3	1734.27	27.35	0	0	Primary	0	0	0	0	0	0	0	1
781	2	4	75									0	67	3	0	29.59	0	1	Primary	0	0	0	0	0	1	0	1
782	1	3	100	100	62	55	100	100	85	53.4	51.1	0	65	3	1219	32.55	0	1	University	1	0	0	0	0	0	0	1
783	3	4.5	50	80	72	45	62.5	0	64	28.6	53.8	1	60	3	904.43	33.28	0	0	Primary	0	0	0	1	0	0	0	1
784	3	5	100	80	67	60	100	100	88	54.6	50.8	1	67	3	380.89	39.95	0	0	Primary	0	0	0	1	0	0	0	1
785	2	4	100	100	77	85	100	100	88	56	54.9	0	73	3	3675.64	29.79	0	1	University	0	0	0	0	0	0	0	1
786	2	4	100	100	62	60	87.5	100	76	49.1	53.7	0	63	3	3776.22	28.83	1	0	Secondary	0	0	0	1	0	0	0	1
787	1	2.5	100	100	67	70	100	100	64	48.8	55.4	0	57	3	812.35	28.7	0	0	University	0	0	0	0	1	0	0	1
788	2	4	100	100	82	85	100	100	92	58.7	51.7	0	74	3	4805.83	31.65	0	1	Secondary	0	0	0	0	0	0	0	1
789	2	3.5	100	80	72	55	100	100	72	56	41.4	0	60	3	419.58	30.96	1	0	Secondary	0	0	0	1	0	0	0	1
790	4	5.5	75	50	72	75	100	100	92	60.1	44.2	0	55	3	780.54	31.32	1	0	Secondary	0	0	0	0	1	0	0	1
791	4	6.5	100	100	52	93.3	100	100	100	60.8	50.3	0	66	3	8039.28	33.79	0	1	Primary	0	0	0	1	0	0	0	1
792	3	5	50	20	40	50	100	100	55	53.5	33.7	1	72	3	1351.28	35.11	0	1	Primary	0	0	0	0	0	0	0	1
793	2	4	0	60	45	60	75	100	84	58.6	32	0	66	3	8388.11	34.9	0	0	University	0	0	0	0	0	0	0	1
794	2	3.5	100	100	72	90	100	100	92	58.2	53	0	58	3	3076.92	33.5	0	1	Primary	0	0	0	0	0	0	0	1
795	4	6	100	80	82	85	100	100	92	57.8	52.7	1	65	3	2339.39	27.06	0	1	University	1	0	0	0	0	0	0	1
796	2	4	100	100	82	70	100	100	84	54.5	53.2	1	74	3	657.34	30.37	0	1	Primary	0	0	0	0	0	0	0	1
797	1	3	100	30	55	50	75	0	52	31.2	46.5	1	72	3	839.16	30.55	0	0	Secondary	0	1	0	0	1	0	0	1
798	3	4.5	0	30	45	45	62.5	100	48	49.2	28.9	1	62	3	384.62	37.23	0	0	Secondary	0	0	0	0	1	0	0	1
799	3	4.5	100	50	55	55	87.5	100	68	49	47.7	1	65	3	3327.62	31.05	0	0	University	0	0	0	0	0	0	0	1
800	2	3.5	100	30	72	50	100	100	96	64	32.9	1	63	3	289.04	30.34	1	0	Secondary	0	0	0	0	0	1	0	0
801	4	6.5	100	40	72	60	100	100	84	58.9	40.4	1	68	3	1759.56	31.64	0	0	Primary	0	0	0	1	0	0	0	1
802	3	4.5	100	100		60	75	100	76			0	69	3	874.13	35.49	0	1	University	0	0	0	0	0	0	0	1
803	1	3	100	60	72	65	75	100	80	52.1	47.2	0	63	3	892.42	33.03	0	1	University	0	0	0	1	0	0	0	1
804	3	5	100	100	82	100	100	100	100	61.5	52.7	0	62	3	4293.71	31.85	0	1	University	0	0	0	0	0	0	0	1
805	2	3.5	25	40	62	40	62.5	100	48	45.1	37.3	0	58	3	3479.84	30.85	1	0	University	0	0	0	0	0	0	0	1
806	4	5.5	100	40	20	25	62.5	0	24	19.8	46.7	1	68	3	909.09	38.25	0	0	Primary	0	1	0	0	1	0	1	1
807	3	5	25	40	60	55	100	100	80	58.9	35.8	1	65	3	617.83	27.39	1	0	University	0	0	0	0	0	0	0	1
808	2	4	100	80	57	50	87.5	100	80	52	46.7	0	57	3	0	29.79	0	1	University	0	0	0	0	0	0	0	0
809	3	4.5	100	70	42	85	100	100	88	58.5	46.7	0	67	3	1503.5	34.07	0	1	Primary	0	0	0	1	0	0	0	1
810	3	5	100	60	67	70	100	100	92	59.5	44.7	0	62	3	3503.5	30.75	0	1	University	0	1	0	0	0	0	0	0
811	4	6.5	100	40	97	95	100	100	100	62.9	48.3	0	68	3	3440.56	31.8	1	0	Primary	0	0	0	0	0	0	0	1
812	4	6	100	100	67	80	100	100	76	53	54.1	0	59	3	1337.3	31.18	0	1	University	0	0	0	0	0	0	0	1
813	4	6	100	100	82	90	100	100	88	56.3	55.6	0	64	3	2298.02	31.94	0	0	University	0	0	0	0	0	0	0	1
814	1	3	100	100	60	75	100	100	80	53.3	53.5	0	58	3	2319	35.49	0	1	University	0	0	0	0	0	0	0	1
815	2	4	100	100	97	80	100	100	96	57	56.4	0	62	3	794.87	33.68	0	1	University	0	0	0	0	0	0	1	1
816	4	6.5	100	80	72	100	100	100	100	61.4	51.5	0	64	3	6825.17	30.9	0	1	Primary	0	0	0	0	0	0	0	0
817	4	6.5	25	20	52	50	100	100	68	59.1	28.6	0	71	3	335.66	34.9	0	1	Primary	0	0	1	1	0	0	0	1
818	4	6	100	100	92	100	100		100			0	67	3	2123.19	32.68	1	0	Primary	0	0	0	0	0	1	0	1
819	4	6.5	25	40	57	45	75	100	68	54	32	0	68	3	4480.19	30.63	0	0	Primary	0	0	0	0	0	0	0	1
820	4	7	0	20	50	60	100	100				1	67	3	3398.6	28.28	0	1	Primary	0	0	0	1	0	0	0	1
821	4	6.5	75	50	67	50	100	100	72	53.2	43.8	1	63	3	411.54	39.95	0	0	University	0	0	0	0	1	0	0	1
822	1	3	100	50	30	55	87.5	100	60	52.7	36.1	0	62	3	523.43	32.24	0	1	University	0	0	0	0	0	1	0	1
823	2	3.5	50	70	70	50	62.5	100	52	45.7	41.8	1	67	3	671.33	30.74	0	0	Primary	0	1	0	1	1	0	0	1
824	1	2.5	0	50	52	40	50	33.3	60	38.3	35	1	62	3	559.44	36.01	0	0	University	0	0	0	0	1	0	0	1
825	2	4	100	50	77	70	100	100	80	55.6	47.9	1	69	3	839.16	32.52	0	1	Secondary	0	1	0	1	0	0	0	1
826	3	5	50	30	62	80	87.5	100	84	62.2	33.8	1	63	3	5118.88	28.71	0	1	University	0	0	0	0	0	0	0	1
827	2	4	100	60	77	70	100	100	52	47.2	53.4	1	73	3	559.44	27	0	0	Primary	0	0	0	1	0	0	0	1
828	4	5.5	100	50	82	55	100	100	65	48.9	51.8	0	74	3	559.44	33.34	0	1	Primary	0	0	0	0	0	0	0	1
829	2	3.5	100	20	67	60	100	100	90	59.8	40	1	65	3	2726.34	31.04	0	1	Primary	0	0	0	0	0	0	0	0
830	4	7.5	100	50	55	35	100	100	64	51.5	40.4	1	62	3	1936.6	31.2	0	0	Secondary	1	0	0	0	1	0	0	1
831	3	5	100	100	82	85	100	100	92	56.4	55.9	1	64	3	3786.71	27.1	0	0	Secondary	0	0	0	0	0	0	0	1
832	4	6	100	80	82	80	100	100	96	57.9	53	0	71	3	3468.53	27.27	0	1	Secondary	0	0	0	1	0	0	0	1
833	4	5.5	100	100	72	55	100	100	90	57.2	46.7	1	63	3	2651.98	32.75	0	0	Primary	0	0	0	0	0	0	0	1
834	2	3.5	100	70	77	70	87.5	100	80	52.2	51.8	0	59	3	1790.21	38.67	0	1	Secondary	0	0	0	0	0	1	0	1
835	4	7										0	64	3	6700.93	37.77	0	1	Secondary	0	0	0	0	0	0	0	1
836	2	3.5	75	50	82	60	100	100	92	61	40.2	1	67	3	3160.84	39.43	0	0	Primary	0	0	0	0	0	0	0	1
837	2	3.5	25	20	62	66.7	75	100	95	64.3	27.4	1	75	3	738.93	34.01	0	0	Primary	0	1	0	0	0	0	0	1
838	4	6	100	70	77	95	100	100	100	62.1	49.2	0	66	3	5902.1	29.53	0	1	University	0	0	0	0	0	0	0	1
839	1	2	100	50	30	25	100	100	36	42.4	42.9	0	55	3	745.92	32.79	0	1	University	0	0	1	0	0	0	0	1
840	2	3.5	100	50	45	65	100	100	76	54.5	45	1	65	3	4475.52	30.02	0	0	University	0	0	0	0	0	0	0	1
841	1	2.5	100	100	52	80	100	100	92	56.8	51.9	0	54	3	520.98	30.12	0	1	Primary	0	0	1	1	0	0	0	0
842	4	6	100	80	67	75	100	100	80	55	50.3	1	69	3	2125.87	36.1	0	0	Primary	0	0	0	0	1	0	0	1
843	1	3	100	80	77	60	75	100	68	46.9	52.4	0	57	3	839.16	30.9	0	1	University	0	0	0	0	1	0	0	0
844	4	6	100	70	87	60	100	100	84	54.3	51	0	70	3	353.15	31.14	0	1	University	0	0	0	0	0	0	0	1
845	3	5	75	100	57	70	87.5	33.3	64	37.4	56.6	0	63	3	4897.9	33.56	0	1	Secondary	0	0	0	0	0	0	0	1
846	3	5	100	50	52	55	75	100	60	46.9	45.6	1	70	3	3552.45	38.63	0	0	Primary	0	1	0	1	0	0	0	1
847	3	5	100	100	77	60	100	100	80	50.8	56.3	0	60	3	10468.5	30.5	0	1	University	0	0	0	0	0	0	0	0
848	3	5	75	60	57	60	75	100	84	55.2	40.4	1	71	3	2122.38	32.79	0	0	Secondary	0	0	0	0	0	0	0	1
849	2	4	50	50	45	60	50	100	72	55.6	27.6	0	59	3	48.95	38.53	0	1	Secondary	0	0	0	0	0	0	0	1
850	4	5.5	25	20	30	35	37.5	0	52	30.3	32.7	0	62	3	3374.13	31.21	0	1	Secondary	0	0	0	0	1	0	0	1
851	4	6	0	50	45	30	75	33.3	84	51	23.7	1	71	3	839.16	34.76	0	0	Primary	0	0	0	0	1	0	0	1
852	4	6.5	100	60	62	75	87.5	100	80	53.6	48.8	1	65	3	2286.71	31.23	0	0	University	0	0	0	1	0	0	0	1
853	4	5.5	0	20	40	50	25	33.3	36	31.3	33.3	1	63	3	1678.32	34.49	0	1	Secondary	0	0	1	1	1	0	0	1
854	4	6	100	70	72	75	100	100	84	56.8	48.4	0	71	3	6868.3	27.63	0	0	Primary	0	0	0	1	0	1	0	0
855	4	5.5	75	70	72	45	50	33.3	60	31.5	51.9	1	62	3	839.16	32.89	1	0	Secondary	0	0	1	0	1	0	0	1
856	4	6	100	70	62	85	100	100	96	60.9	46.7	0	64	3	5083.92	31.72	0	1	Primary	0	0	0	1	0	0	0	1
857	3	4.5										0	62	3	863.64	28.78	1	0	University	0	0	0	0	0	1	0	1
858	4	6.5	0	60	62	65	87.5	100	88	62.6	31.5	0	70	3	3174.83	32.49	0	1	University	0	0	0	1	0	1	0	0
859	3	4.5	100	80	82	80	100	33.3	84	43.8	58.9	0	57	3	4536.13	33.43	1	0	University	0	0	0	0	0	0	0	1
860	4	5.5	0	10	67	80	75	66.7	72	51.3	37.6	0	63	3	7226.11	27.73	0	1	Primary	0	0	0	0	0	0	0	1
861	4	5.5	100	70	82	90	100	100	100	61.4	49.8	1	72	3	871.79	35.82	0	0	Primary	0	0	0	1	0	0	0	1
862	4	7.5	0	30	30	40	75	0	68	38.5	33.5	1	70	3	671.33	27.85	0	0	Primary	0	0	0	0	1	0	0	1
863	4	6	100	70	52	65	100	100	72	53.6	46.2	1	66	3	8080.42	30.85	0	0	Primary	0	0	0	0	0	0	0	1
864	4	8	100	40	55	55	100	66.7	76	48.4	46.7	1	70	3	2121.21	33.07	0	0	Primary	0	1	0	0	1	0	0	1
865	4	5.5	50	10	35	50	37.5	0	32	26.3	36.3	1	69	3	839.16	36.22	0	1	Primary	0	1	0	0	1	0	0	1
866	4	6	100	100	87	75	100	100	80	52.9	56.1	1	64	3	3706.29	28.71	0	1	Secondary	0	0	0	1	1	0	0	1
867	3	4.5	100	70	67	95	100	100	100	62.4	47.9	0	58	3	1157.34	33.49	0	1	Primary	0	0	0	1	0	0	0	1
868	2	4	100	80	70	75	87.5	100	88	55.1	50.2	0	61	3	2181.82	33.94	0	1	University	0	0	0	0	0	0	1	0
869	2	4	100	60	70	65	100	100	68	50.7	51.3	0	58	3	6326.34	32.97	0	1	Secondary	1	0	0	1	1	0	0	1
870	4	6.5	100	60	62	60	100	100	84	55.1	47.4	0	61	3	5118.88	28.93	0	0	University	0	0	1	0	0	0	0	1
871	1	3	100	100	87	100	100	100	100	60.4	55	0	69	3	6293.71	34.92	0	0	Secondary	0	0	0	0	0	0	0	1
872	4	5.5	100	100	77	95	100	100	76	53.4	57.4	1	73	3	3730.77	31.19	0	0	Primary	0	1	0	0	1	0	0	1
873	4	5.5	50	30	40	25	25	0	52	25.8	37.4	1	60	3	839.16	39.86	0	1	University	1	0	0	0	1	1	0	0
874	4	5.5	100	80	77	80	100	66.7	95	52.6	54.2	0	64	3	1678.32	31.09	0	1	Primary	0	0	0	0	0	0	0	1
875	2	4	100	70	82	90	100	100	96	60.4	50.3	0	55	3	583.92	29.16	1	0	University	0	0	1	0	0	0	0	1
876	2	3.5	100	10	67	50	87.5	100	56	46.9	45.9	0	55	3	4090.91	30.11	1	0	Secondary	0	0	1	0	0	0	0	1
877	1	2.5	100	100	52	95	87.5	100	85	55	52.8	1	67	3	2606.29	27.14	0	0	Primary	0	1	0	0	0	0	0	0
878	4	5.5	100	100	47	80	100	100	90	56.9	50.6	1	67	3	4989.51	30.16	1	0	University	1	0	0	0	0	0	0	0
879	4	6	100	50	42	90	100	100	92	63.3	39.7	0	75	3	7552.45	33.15	0	1	Primary	0	0	0	1	0	1	0	1
880	4	6	100	20	30	50	37.5	33.3	48	32.1	40.1	0	61	3	624.71	29.28	0	1	University	0	0	0	0	1	0	0	1
881	4	5.5	100	100	77	80	100	100	100	58.6	53.4	0	59	3	1143.36	29.58	0	0	Secondary	0	0	0	0	0	0	0	1
882	4	6	25	60	35	25	100	100	96	63	26.5	1	64	3	0	35.19	0	1	Primary	0	0	0	0	1	0	0	1
883	4	7.5	0	20	55	40	62.5	0	32	28.5	37.2	1	71	3	2108.39	28.7	0	0	Primary	0	0	0	1	1	0	0	1
884	3	4.5	0	100	57	55	87.5	100	76	55.9	38	1	60	3	2167.83	31.97	0	1	Primary	0	0	0	1	0	0	0	1
885	1	2										0	61	3	372.96	31.74	0	1	Primary	0	0	1	0	0	0	0	1
886	1	2.5	100	70	77	70	75	66.7	68	42.7	54	0	67	3	2209.79	32.24	0	1	Primary	0	0	0	1	1	0	0	1
887	4	6.5	0	40	35	50	50	33.3	68	43.9	28.2	0	61	3	3524.48	33.24	0	1	University	0	0	0	0	1	0	1	1
888	2	4	0	30	35	35	62.5	100	40	50	21.6	1	67	3	372.96	38.77	1	0	Primary	0	1	0	0	1	0	0	1
889	4	6.5	100	50	92	95	100	100	100	62.6	48.8	1	73	3	3510.49	29	0	1	Secondary	1	0	0	0	0	0	1	0
890	2	3.5	100	60		20	50	33.3	80			1	66	4	3496.5	32.7	0	0	Primary	0	0	0	0	1	0	0	0
891	4	6.5	100	70	67	80	75	100	68	49.3	51.1	1	64	4	606.99	30.78	0	1	Secondary	0	1	0	0	0	0	0	1
892	3	4.5	100	50	57	46.7	75	100	40	41	47.6	0	55	4	524.48	34.05	0	1	University	0	0	0	0	0	0	0	1
893	1	2.5	100	80	92	65	100	100	84	53.7	53.8	0	63	4	741.26	34.1	0	0	Secondary	0	0	0	0	1	0	0	1
894	3	5	0	10	0	25	37.5	0	24	23.5	29.9	1	71	4	559.44	33.4	0	0	Primary	0	0	0	1	1	0	0	1
895	1	1	100	60	45	55	100	100	80	55.4	43	0	55	4	728.44	37.87	0	1	Secondary	0	0	0	0	0	0	0	1
896	4	6.5	100	80	72	70	100	100	95	58.7	48.2	1	64	4	3898.6	28.42	0	1	Primary	1	0	0	0	0	1	0	0
897	4	6	100	80	67	65	100	100	92	58.5	46.1	1	60	4	394.06	33.36	1	0	Secondary	0	0	1	1	0	0	0	1
898	2	3.5	100	70		85	100	100	92			0	71	4	9277.39	29.07	1	0	Secondary	0	0	0	1	0	0	0	1
899	4	7.5	25	30	62	50	62.5	100	76	56	29.6	0	68	4	283.92	35.39	0	1	University	0	0	1	1	0	0	0	1
900	4	5.5	100	100	72	75	100	100	84	54.9	52.8	0	69	4	1149.18	31.11	0	0	University	0	0	0	0	0	0	0	1
901	4	5.5	33.3	50	42	80	100	100	40	49.4	42.9	1	60	4	780.65	38.49	0	1	Primary	0	0	0	0	1	0	1	1
902	2	3.5	100	80	42	75	100	100	80	55.4	47.7	0	70	4	4486.01	31.63	1	0	University	0	0	1	0	0	0	0	1
903	3	5	100	100	62	35	62.5	100	95	51.3	45.4	0	63	4	1864.8	27.28	1	0	University	1	0	0	0	0	0	0	1
904	1	3	100	80		90	100	100	100			0	63	4	1566.43	29.12	0	1	Secondary	0	1	0	0	0	0	0	1
905	2	4	100	100	67	90	100	100	64	51.3	54.9	0	69	4	4779.72	29.29	0	1	Primary	0	0	0	1	0	0	0	1
906	3	5	100	100	87	90	100	100	84	54.7	57.6	0	73	4	4265.73	29.48	0	0	University	0	0	0	1	0	1	0	1
907	2	3.5	0	70	87	90	100	100	92	64.7	39.5	0	69	4	2664.34	31.29	0	1	Primary	0	0	0	0	0	0	1	1
908	1	2.5	100	20	45	70	100	100	76	60.6	33.9	1	62	4	1258.74	37.76	0	1	Secondary	0	0	0	0	0	0	0	1
909	1	3	0	100	40	50	100	100	96	61.1	36.6	0	69	4	2472.03	28.9	1	0	Secondary	0	0	0	1	0	0	0	1
910	3	5	100	80	72	55	100	100	64	48	53.4	0	59	4	3638.69	29.11	0	1	Secondary	0	0	0	0	1	0	0	0
911	3	5	0	40	82	40	75	100	56	48.9	37.5	1	65	4	90.91	30.89	0	1	Primary	0	0	0	0	0	0	0	1
912	3	5	100	80	62	70	75	100	64	47.3	51.1	0	64	4	2762.24	31.92	1	0	Secondary	0	0	0	1	0	0	0	1
913	3	5	100	70	77	55	87.5	100	76	49.1	52.9	1	68	4	2856.64	30.04	0	1	Primary	1	0	0	0	1	0	0	0
914	1	3	33.3	40	67	60	100	100	85	60.6	36.2	1	64	4	2045.45	29.49	0	0	Primary	0	0	0	1	0	0	0	1
915	2	4	50	40	50	65	87.5	100	65	54.1	37.9	1	72	4	6923.08	28.86	0	1	Primary	0	0	0	0	0	0	0	1
916	4	6	50	100	82	70	87.5	0	85	38.1	56.6	1	63	4	4741.26	27.03	0	1	University	0	0	0	1	1	0	0	0
917	2	3.5	100	60	52	65	100	100	84	57.3	43.6	1	73	4	3552.45	29.13	0	0	Primary	0	1	0	1	1	0	0	1
918	1	3	75	50	57	50	62.5	100	84	53.4	38.3	1	67	4	720.28	36.86	0	1	Primary	0	1	0	0	0	0	0	1
919	4	5.5	25	20		40	62.5	0	48			1	66	4	1118.88	32.05	0	0	Primary	0	0	0	1	0	1	0	1
920	2	3.5	100	100	67	70	100	100	75	51.7	54	1	63	4	5706.29	33.28	0	0	University	0	0	0	0	0	0	0	1
921	1	2.5	0	10	60	30	62.5	100	88	59.7	21.7	0	58	4	1794.87	39.56	0	1	Secondary	0	0	0	0	0	0	0	1
922	1	2.5	100	60	62	85	100	100	84	58.2	47	0	63	4	2944.06	29.23	0	1	Secondary	0	1	0	0	0	0	1	1
923	4	5.5	100	40	82	90	87.5	100	96	61.4	44.4	0	69	4	1402.56	31.86	0	1	University	0	0	0	0	0	0	0	0
924	1	3	100	70	72	73.3	100	100	85	55.5	50.8	0	55	4	3000	32.28	0	1	Primary	0	0	1	0	0	0	0	0
925	4	6.5	0	10	87	60	87.5	100	60	54.8	34.6	0	72	4	12047.5	30.84	0	0	Primary	0	0	0	0	0	0	0	1
926	1	2.5	25	60	87	80	100	100	100	64.6	40.6	0	56	4	3237.76	32.02	0	0	Secondary	0	0	0	0	0	0	1	1
927	4	5.5	75	50	42	70	87.5	100	80	55.8	41.5	1	63	4	5702.8	39.24	0	0	Secondary	0	1	0	0	0	0	0	0
928	3	4.5	100	60	67	40	100	100	85	54.9	44.2	0	74	4	839.16	30.31	0	1	Primary	0	0	0	1	0	1	0	1
929	4	5.5	0	50	35	20	50	0	28	20	43.6	1	62	4	819.35	32.17	0	0	Primary	0	1	0	0	1	0	0	1
930	3	5	100	80	72	60	100	100	76	51.2	52.9	0	57	4	3454.55	33.24	0	1	Primary	0	0	0	0	0	0	0	1
931	1	2.5	100	80	87	90	100	100	100	59.9	53.3	0	63	4	1017.48	33.93	0	1	Primary	0	0	0	1	0	0	0	0
932	2	3.5	75	10	67	35	75	66.7	32	34.7	45.1	1	70	4	1405.59	39.46	0	0	Primary	0	0	1	1	1	0	1	1
933	3	4.5	50	50	45	55	75	100	68	52.4	36.9	0	69	4	1538.46	30.62	0	1	University	0	0	0	0	1	0	0	1
934	3	5	75	60	30	35	100	66.7	44	40.1	44.3	1	63	4	3000	28.7	0	0	Primary	0	0	0	1	1	0	0	1
935	3	4.5	75	100	62	65	100	100	96	59	46.5	0	60	4	1048.95	37.75	0	0	Primary	0	0	0	0	0	0	0	1
936	4	6	100	60	35	35	87.5	100	68	49.8	40.9	1	66	4	1048.95	31.42	0	0	Primary	0	0	0	1	1	0	0	1
937	1	2.5	25	60	62	85	87.5	0	80	44.8	42.5	0	69	4	5572.96	30.6	0	1	Primary	0	0	0	0	1	0	0	1
938	2	4	100	80	70	55	75	100	53.3	43.6	51.5	0	64	4	888.11	34.75	0	0	Primary	0	0	0	1	0	0	0	1
939	4	7	0	20	45	50	37.5	0	48	31.5	32.9	1	74	4	1958.04	39.72	0	0	Primary	0	0	0	1	1	0	0	1
940	4	5.5	100	50	65	70	87.5	100	80	54.4	46.2	0	64	4	1755.24	31.74	0	1	Secondary	0	0	0	1	1	0	0	1
941	3	4.5	100	50	62	70	62.5	100	64	46.8	48.2	1	65	4	10636.4	32.88	0	0	Primary	0	1	0	0	1	0	0	1
942	3	4.5	25	60	77	65	62.5	0	60	30.7	52	0	60	4	3489.51	34.02	0	0	University	0	0	0	0	0	0	0	1
943	1	2.5	100	70	47	50	50	100	52	39.5	49.5	0	55	4	3940.56	35.4	0	1	Primary	0	0	0	0	1	0	0	1
944	1	1.5	25	70	57	50	75	100	92	57.9	35.7	1	62	4	167.83	30.64	1	0	Primary	0	0	0	0	0	0	0	1
945	2	3.5	100	30	55	50	100	100	72	53.9	41.6	0	59	4	0	31.61	0	1	Secondary	0	0	0	0	1	0	0	1
946	1	3	100	80	70	70	100	100	72	55.9	44.8	0	65	4	874.13	34.22	0	1	Primary	0	0	0	1	1	0	1	1
947	1	2	25	50	82	95	100	100	92	65.6	38.3	1	69	4	1398.6	30.87	0	0	Secondary	0	0	0	0	0	0	0	1
948	2	3.5	100	100	67	100	100	100	64	53.3	53.3	1	70	4	5962.7	33.69	0	0	Primary	0	1	0	0	0	0	0	1
949	3	4.5	50	30	30	40	87.5	100	44	46	37.9	0	61	4	979.02	36.25	1	0	Primary	0	0	0	1	0	0	0	1
950	4	5.5	25	20	40	45	62.5	100	72	52.8	31	1	68	4	5297.2	32.99	0	1	University	0	0	1	1	1	0	0	1
951	1	3	100	60	67	85	100	100	92	60.2	46.6	0	64	4	5594.41	32.07	0	1	University	0	0	0	0	0	0	0	1
952	3	4.5	100	60	82	75	100	100	92	58.6	48.4	0	63	4	1678.32	39.08	0	1	University	0	0	1	1	0	0	1	1
953	2	4	0	40	30	35	50	0	56	33.1	32.2	1	70	4	6251.75	35.13	0	1	Primary	0	0	0	0	1	0	0	1
954	1	3	100	100	87	95	100	100	96	58.8	55.4	0	63	4	1797.2	31.88	0	1	Primary	0	0	0	1	1	0	0	0
955	3	5	75	100	62	100	100	100	88	59.6	49.8	0	65	4	8797.2	31.09	0	1	Primary	0	0	0	0	0	0	0	1
956	3	4.5	100	20	45	60	87.5	100	64	52.1	40	0	62	4	961.54	29.62	0	1	Primary	0	0	0	1	0	0	0	1
957	3	5	0	20	25	75	75	0	20	31.8	34.6	1	74	4	2069.93	31.45	0	0	Primary	0	0	1	1	1	1	0	1
958	2	4	0	70	77	35	62.5	100	80	51	38.9	1	66	4	1384.62	30.63	1	0	Primary	0	0	0	0	1	0	0	1
959	4	7.5	50	10	30	55	87.5	66.7	60	50.3	30.6	1	70	4	3300.7	37.58	0	0	Primary	0	0	0	0	1	0	0	1
960	4	5.5	100	60		65	100	100	86.7			1	68	4	2335.66	39.42	0	0	Secondary	0	0	0	1	0	0	0	1
961	4	5.5	100	70	60	70	100	100	92	58.3	46.7	1	62	4	1454.55	38.66	0	0	Primary	0	1	0	1	1	0	0	1
962	2	4	50	40	35	70	75	33.3	56	38.4	44.8	1	72	4	3377.16	27.49	0	0	Secondary	0	1	0	0	1	0	0	1
963	3	5	100	80	92	95	100	100	80	55.8	54.8	1	63	4	4517.48	27.43	0	1	University	0	0	0	0	1	0	0	0
964	4	5.5	100	60	52	50	75	100	60	45.4	47.5	0	67	4	3272.73	30.17	0	0	University	0	0	0	1	0	0	0	1
965	4	5.5	100	100	97	100	100	100	100	59.7	57.2	0	61	4	5111.89	35.48	0	1	Primary	0	0	0	1	0	0	0	1
966	4	7	0	50		90	75	66.7	90			1	73	4	7685.31	37.88	0	0	Primary	1	0	0	0	0	0	0	1
967	4	6	100	60	57	80	100	100	95	61.7	43.2	1	64	4	1904.43	37.05	0	0	Primary	0	0	0	1	1	0	0	1
968	3	5	100	60	75	50	75	100	56	45.9	46.8	1	73	4	979.02	37.96	0	0	Primary	0	0	0	1	1	0	0	1
969	3	4.5	100	100	72	60	87.5	100	52	43.3	56.2	1	64	4	111.89	30.97	0	0	Secondary	0	1	0	0	0	0	0	0
970	2	4	100	100	77	100	100	100	100	60.7	53.7	0	68	4	1820.28	28.88	0	1	Primary	0	0	0	1	0	0	1	1
971	1	3	100	100	77	90	100	100	92	58	53.7	0	64	4	11953.4	34.8	0	0	Primary	0	0	0	0	0	0	0	1
972	3	5	25	50	47	66.7	100	66.7	72	52.7	38.2	1	67	4	4545.45	33.9	0	0	Primary	0	0	0	0	1	0	0	1
973	2	3.5	50	40	50	55	50	66.7	76	45.8	38.5	1	60	4	657.34	39.6	0	1	Primary	0	0	0	1	1	0	0	1
974	1	2.5	100	70	72	85	100	100	96	61.1	47.2	0	68	4	1947.55	32.47	0	1	Secondary	0	0	0	0	0	0	0	1
975	2	3.5	100	60	35	65	87.5	100	76	54.6	41.3	1	65	4	863.64	33.67	0	1	Primary	0	0	0	0	1	0	0	0
976	3	5	50	40	45	70	75	100	88	64.8	24.2	1	62	4	2604.66	37.38	0	0	Primary	0	0	0	1	0	0	1	1
977	1	2	75	50	67	60	62.5	100	76	50.4	43.8	0	68	4	3454.55	35.36	0	0	University	0	0	0	0	0	1	0	1
978	1	3	100	100	77	95	100	100	72	55	52.8	0	67	4	3762.24	38.8	0	1	Primary	0	0	0	1	0	0	0	1
979	3	5	25	60	87	40	87.5	100	96	58.3	39.3	1	60	4	4872.96	33.33	0	0	Secondary	0	1	0	0	1	0	0	1
980	2	4	100	80	77	65	100	100	88	56.6	48.8	1	63	4	2937.06	36.55	0	1	University	0	0	0	1	0	0	1	1
981	3	4.5	100	100	82	65	100	100	92	54.3	55.6	0	71	4	2671.33	29.76	0	1	University	0	0	0	1	0	0	1	1
982	4	5.5	100	80	72	80	100	100	92	58.1	50.4	0	55	4	4167.83	33.94	0	0	University	0	0	0	0	0	0	0	1
983	1	3	100	60	40	40	87.5	100	24	38.9	46.1	1	61	4	2370.63	32.09	1	0	Primary	0	1	0	1	0	1	0	1
984	1	2.5	100	50	77	90	87.5	100	88	59.6	44.6	1	63	4	187.88	32.47	1	0	Primary	0	0	0	1	0	0	0	0
985	3	4.5	0	30	20	25	100	100	100	69.2	14.1	1	60	4	6900.7	39.1	1	0	Primary	1	0	0	1	0	0	0	1
986	2	4	0	40	62	55	25	33.3	52	33.1	39.3	0	69	4	4412.59	31.13	0	1	Secondary	0	0	0	0	0	0	0	1
987	3	5	0	50	62	65	75	100	88	61.5	30.1	0	71	4	1370.63	32.61	0	0	University	1	0	0	0	0	0	0	0
988	2	4	100	30	75	50	100	100	60	48.3	49	1	61	4	895.1	37.37	0	0	Primary	0	1	0	0	0	0	1	1
989	4	6	100	60	82	100	100	100	92	60.4	50.6	1	66	4	8440.56	27.33	0	1	Primary	0	0	0	0	0	0	0	0
990	1	3	50	30	77	60	75	100	88	58.7	35.5	0	55	4	444.06	35.74	0	1	Secondary	0	0	0	0	0	0	0	1
991	2	4	100	70	82	85	100	100	80	56	51.2	1	67	4	4954.55	31.84	0	1	Primary	0	0	0	0	0	0	1	1
992	1	2.5	100	50	67	60	62.5	33.3	52	36.5	45.2	0	71	4	1796.04	30.45	1	0	University	0	0	0	0	1	0	0	1
993	2	4	75	70	67	60	100	100	80	54.6	47.1	0	55	4	839.16	34.04	0	1	Primary	0	0	0	0	0	0	0	1
994	2	4	75	80	65	80	100	100	68	54	48.2	1	69	4	1727.27	29.9	0	0	Primary	0	0	0	1	1	0	0	1
995	2	3.5	100	70	82	65	100	100	64	48.3	55.4	0	60	4	3734.27	39.96	0	1	Primary	0	0	0	0	1	0	0	1
996	2	4	25	70	62	55	100	100	76	58.6	35.8	1	60	4	841.49	37.5	0	0	Primary	0	0	0	0	0	0	0	1
997	2	4	100	70	72	80	100	100	84	58.2	46.8	1	68	4	1174.83	33.07	0	0	Primary	0	0	1	0	0	0	0	1
998	2	3.5	25	40	55	25	100	100	68	53.6	34.3	1	72	4	608.39	34.82	0	0	Primary	0	1	0	0	0	0	0	1
999	1	2.5	100	100	72	85	100	100	100	59.3	52.8	0	73	4	1520.98	31.8	0	0	Primary	0	0	0	0	0	0	0	1
1000	2	3.5	100	40	45	55	100	100	64	54.8	37.4	0	72	4	1311.19	37.5	0	1	Primary	0	0	0	0	0	0	0	1
1001	4	6	100	60	72	70	100	100	95	62	41.6	0	64	4	3310.02	39.76	0	1	Primary	0	0	0	0	1	0	0	1
1002	2	4	100	80	92	70	75	100	76	50.9	51	0	68	4	4594.41	31.95	0	1	Secondary	0	0	0	1	0	0	0	1
1003	4	5.5	100	60	72	80	100	100	96	60.5	46.7	0	66	4	4346.15	38.73	0	1	Secondary	0	0	0	1	0	0	0	1
1004	2	4	50	100	57	60	87.5	100	88	58.4	39.8	0	68	4	4667.83	30.52	1	0	Primary	0	0	0	1	0	0	0	1
1005	2	4	50	40	45	30	75	100	40	42.4	39.5	1	66	4	2517.48	28.51	0	0	Secondary	0	0	0	0	1	0	0	0
1006	4	6	0	0	45	35	50	66.7	36	42.8	22.3	1	66	4	839.16	29.85	0	0	Primary	0	0	0	1	1	0	0	1
1007	3	4.5	100	100	72	85	100	100	92	56.7	54.6	0	65	4	3496.5	31.56	0	1	Primary	0	0	0	1	0	0	0	1
1008	1	3	0	60	50	80	87.5	100	80	59.2	37.1	0	67	4	12829.8	30.5	0	1	Primary	0	0	0	0	0	0	0	1
1009	1	3	75	30	45	35	100	100	64	54.8	32.5	1	70	4	192.31	38.88	0	0	Primary	0	1	0	1	1	0	0	1
1010	3	5	100	80	52	90	100	100	84	58.1	48.1	0	66	4	6797.2	30.05	0	0	Primary	0	0	0	1	1	0	1	1
1011	1	3	100	100	97	85	100	100	96	58.8	54	1	73	4	2079.72	31.32	0	1	Primary	0	0	0	1	0	0	0	1
1012	2	4	100	100	97	93.3	100	100	100	59	57.1	0	60	4	8058.28	28.56	0	0	Primary	0	0	0	0	0	0	0	0
1013	1	2.5	0	30	35	40	62.5	0	45	33	32.5	1	71	4	748.25	31.52	0	0	Primary	0	0	0	0	1	0	0	1
1014	1	3	0	30	72	45	37.5	100	44	40.8	39	1	66	4	1814.69	31.8	0	0	Secondary	0	0	0	0	0	0	0	1
1015	2	4	100	70	72	80	100	100	80	54.9	51.5	0	69	4	2159.67	29.26	0	0	Secondary	0	0	0	0	0	0	0	1
1016	1	2.5	100	70	62	60	100	100	96	56.9	48.8	0	64	4	6671.33	31.22	0	1	Secondary	0	0	1	1	0	0	0	1
1017	2	4	100	100	82	75	87.5	100	76	50.1	56.5	0	65	4	6699.3	32.9	0	1	Primary	0	0	0	1	0	0	0	1
1018	3	4.5	25	0	35	33.3	62.5	100	68	57.9	16.5	1	65	4	2607.23	30.05	0	1	Primary	0	0	1	0	1	0	0	1
1019	2	4	0	30	55	40	0	100	88	51	25.2	0	66	4	111.89	39.69	0	1	Secondary	0	0	0	0	1	0	0	1
1020	2	4	0	10	92	50	87.5	100	100	64.3	30.3	0	65	4	1678.32	30.94	0	1	Primary	0	0	0	0	0	0	0	1
1021	3	5	100	100	82	90	100	100	90	57.3	54.5	1	65	4	1659.67	27.58	0	1	Primary	0	0	0	0	0	0	0	1
1022	1	2.5	100	30	50	25	50	100	56	39.7	44.2	1	60	4	2113.05	32.77	0	1	Secondary	0	0	1	0	1	0	0	0
1023	2	3.5	75	50	45	50	87.5	100	64	49.5	43.2	0	73	4	2741.26	32.7	0	1	Primary	0	0	0	1	1	0	1	1
1024	2	4	25	50	52	35	75	100	60	49.7	34.9	1	66	4	792.54	38.99	0	0	Primary	0	1	0	1	1	0	0	1
1025	3	4.5	75	10	57	60	50	100	60	52.3	29.3	0	55	4	9055.94	31.23	0	1	Primary	1	0	0	1	1	0	0	1
1026	2	4	25	40	77	35	100	100	76	57.5	33.9	0	67	4	2448.72	39.99	0	1	Secondary	0	0	0	0	0	0	1	1
1027	4	5.5	75	40	82	65	100	100	80	56.1	45.6	0	63	4	4958.04	32.91	0	1	Secondary	0	0	0	1	0	0	0	1
1028	2	4	100	60	52	60	100	100	44	45.7	49.2	1	68	4	3930.07	31.78	0	0	Primary	0	0	0	0	0	0	0	0
1029	1	3	0	20	25	20	37.5	0	30	24.7	31	1	60	4	2918.41	28.76	1	0	Secondary	0	0	0	1	1	0	0	1
1030	3	5	0	50	42	50	37.5	100	52	44.6	34.4	1	62	4	6153.85	27.5	0	1	University	0	1	0	0	1	0	1	0
1031	1	2.5	100	100	62	100	100	100	100	61.2	51.7	0	65	4	1678.32	36.63	0	1	Primary	0	0	0	1	0	0	1	1
1032	2	4	100	50	72	100	100	100	100	64.2	45.4	1	60	4	1958.04	36.03	0	1	Primary	0	0	0	0	0	0	0	0
1033	2	3.5	0	20	50	15	37.5	100	52	44.4	27	1	72	4	372.96	33	0	0	Primary	0	1	0	1	0	1	0	1
1034	3	4.5	100	20	40	75	100	100	56	55.4	36.6	1	66	4	2307.69	30.98	0	0	Primary	0	0	0	1	1	0	1	1
1035	2	4	100	50	62	60	37.5	33.3	40	25	55.8	0	57	4	3101.4	31.29	0	1	Primary	0	0	0	1	0	0	0	1
1036	3	4.5	100	50	40	80	75	100	90	56.5	43.4	1	67	4	1192.31	30.23	0	0	Primary	0	1	0	1	0	0	1	0
1037	1	3	100	70	72	60	62.5	100	72	46.6	50.7	0	71	4	2741.26	28.66	0	1	Secondary	0	0	0	0	0	0	0	0
1038	4	6	50	100	60	60	62.5	33.3	55	34.7	49.9	1	70	4	573.43	30.18	0	0	Primary	0	0	0	1	0	0	0	1
1039	2	3.5	50	70	67	45	100	100	96	59.8	39.9	1	71	4	4195.8	35.42	0	0	Primary	0	1	0	1	0	0	0	1
1040	1	2	0	40	52	40	37.5	33.3	48	32.6	37.8	0	62	4	3520.98	32.39	0	1	Primary	0	0	0	0	0	0	0	1
1041	4	5.5	75	100	77	100	100	66.7	96	55.2	54.3	0	71	4	1821.68	27.42	0	0	Primary	0	0	0	0	0	0	0	1
1042	3	4.5	25	30		20	37.5	0	48			1	66	4	6342.66	34.97	0	0	Primary	0	0	0	1	1	0	0	1
1043	4	6	75	60	67	60	100	100	68	52.3	46.5	0	67	4	2671.33	33.08	0	1	Primary	0	0	0	0	0	1	0	0
1044	4	6.5	75	100	67	80	87.5	100	88	56.3	49.1	0	60	4	1048.95	33.25	0	1	University	0	0	0	0	1	1	0	1
1045	2	3.5	75	80	97	90	100	100	100	61.6	50.4	0	71	4	6209.79	31.58	0	1	Secondary	0	0	0	0	0	0	0	1
1046	1	2.5	25	60	72	50	100	100	56	50.2	43.4	1	68	4	1258.74	27.36	0	0	Primary	0	0	0	0	0	0	0	1
1047	1	2	100	80	67	70	100	100	100	60.7	46.1	0	67	4	2773.89	34.47	0	1	Primary	0	0	0	0	0	0	0	1
1048	2	3.5	75	100	52	45	87.5	0	68	29.8	58.6	0	63	4	7708.62	37.58	0	0	Secondary	1	0	0	0	1	0	0	0
1049	2	3.5	100	50	67	45	100	100	64	49.9	46.4	1	62	4	1372.03	31.73	0	0	Primary	0	0	0	0	1	0	0	0
1050	2	4	100	50	57	35	62.5	66.7	44	34.5	47.7	0	62	4	3368.3	38.79	1	0	University	0	0	1	0	1	0	0	0
1051	4	8	0	20	45	30	50	100	80	55.1	23.4	1	65	4	4341.49	28.56	0	1	University	0	0	1	1	0	0	1	0
1052	1	3	100	70	72	80	100	100	92	57.6	50.9	0	59	4	5702.8	39.35	0	1	Primary	0	0	0	0	0	0	0	1
1053	4	5.5	100	60	82	80	100	100	84	55.7	52	0	59	4	4475.52	30.04	0	1	Primary	0	0	0	0	0	0	0	0
1054	3	5	25	70	47	60	75	0	60	32.1	49.4	0	66	4	3849.65	31.12	0	1	Primary	0	1	0	0	0	0	0	1
1055	3	5	75	50	72	70	100	100	88	58.5	44.6	1	68	4	5377.62	30.14	0	0	Primary	0	0	0	1	1	0	0	1
1056	3	5	50	60	67	75	100	100	84	58.4	44	1	66	4	2472.03	35.13	0	0	Secondary	0	0	0	0	0	0	0	1
1057	3	5	75	100	62	80	75	100	56	46.4	52.1	0	68	4	12377.6	39.13	1	0	Secondary	0	1	0	0	1	0	0	0
1058	4	5.5	100	100	92	70	100	100	92	55.9	54.4	0	63	4	3692.31	34.53	1	0	Secondary	0	0	0	0	0	0	0	1
1059	1	2	100	80	57	50	62.5	100	72	45.5	49.8	0	57	4	1702.8	31.26	1	0	Primary	0	0	0	0	0	1	0	0
1060	1	2.5	100	50	87	75	100	100	92	58.5	48.7	0	63	4	4244.76	33.69	0	1	Secondary	0	0	0	0	0	0	0	1
1061	1	2.5	100	80	82	80	100	100	88	58.1	49.7	0	57	4	1842.66	37.74	0	1	Secondary	0	0	1	0	0	0	0	1
1062	3	5	100	30	60	50	50	33.3	32	24.3	54.2	1	64	4	2052.45	32.08	0	1	Primary	0	0	0	0	1	0	0	1
1063	4	6	100	80	87	80	100	100	88	56.1	53.7	1	62	4	3185.31	27.81	0	0	Secondary	0	0	0	0	1	0	0	1
1064	1	2.5	100	60	72	50	100	100	52	45.7	51.5	1	61	4	716.78	29.71	1	0	Primary	0	0	0	0	1	0	0	1
1065	1	3	100	100	87	100	100	100	80	55.6	56.6	0	73	4	6108.39	34.55	0	1	Primary	0	0	0	0	0	0	0	0
1066	3	4.5	100	100	52	55	87.5	0	100	39.2	55.7	0	74	4	4157.34	36.56	0	0	Primary	0	0	0	0	0	0	0	1
1067	4	6	100	100	82	100	100	100	96	59.5	54.8	0	73	4	8339.16	33.89	0	0	University	0	0	0	0	0	0	0	0
1068	1	3	25	70	62	50	62.5	100	56	47.3	39.3	1	72	4	1370.63	27	0	0	Primary	0	0	0	0	1	1	0	1
1069	2	4	50	30	45	35	62.5	66.7	56	42.3	35.5	1	64	4	2195.8	32.33	0	0	Primary	0	0	0	0	1	0	0	1
1070	4	7	100	60	57	60	100	66.7	96	55.5	42.8	1	67	4	671.33	32.64	0	1	Primary	0	1	0	0	1	0	0	1
1071	3	5	25	40	50	35	75	100	68	52.3	32.6	1	67	4	856.64	28.8	0	1	Primary	0	0	0	0	1	0	0	1
1072	4	6.5	100	80	62	75	100	100	84	57.1	47.5	0	68	4	6264.57	35.22	0	0	Secondary	0	0	0	0	0	0	1	1
1073	2	3.5	0	0	67	35	50	100	88	55.5	27.8	1	60	4	709.79	30.07	0	1	Secondary	1	0	0	0	0	0	0	0
1074	3	4.5	100	100	92	100	100	100	92	58.1	56.6	0	71	4	4990.68	29.65	0	1	Primary	0	0	0	0	0	0	0	1
1075	1	2	100	20	35	20	100	100	40	46	36	0	55	4	2136.36	32.15	1	0	Primary	0	0	0	0	1	0	0	1
1076	2	3.5	100	50	82	30	62.5	100	48	39.5	48.6	0	60	4	3825.17	30.88	0	1	Primary	0	0	1	0	1	0	0	0
1077	2	3.5	25	70	40	55	75	100	64	53.1	34	0	73	4	2925.41	30.39	0	0	Primary	0	0	0	0	1	0	1	1
1078	1	3	50	30	67	65	75	100	100	60.5	37.1	1	60	4	710.49	28.49	0	0	Secondary	1	0	0	0	0	0	0	1
1079	2	3.5	100	100	97	90	100	100	100	59.1	56.2	0	70	4	2653.85	31.88	0	1	Secondary	0	0	0	0	0	0	0	0
1080	3	4.5	100	40	62	45	100	100	76	54.2	42.3	1	69	4	2155.01	33.37	0	1	Secondary	0	0	0	0	1	0	0	1
1081	4	5.5	50	70	57	65	100	100	96	64.9	33.8	1	65	4	4433.57	32.13	0	1	Secondary	0	0	0	0	0	0	0	0
1082	3	4.5	100	100	72	100	100	100	100	60.9	53.1	0	75	4	1622.38	34.37	0	1	University	0	0	0	0	0	0	1	1
1083	1	1	75	70	52	40	87.5	100	56	45	47.5	1	63	4	1681.59	27.43	0	0	Secondary	0	0	0	0	0	0	0	1
1084	2	4	25	20	35	40	62.5	100	76	56.2	24.7	1	68	4	1342.66	37.97	0	0	Primary	0	0	1	1	1	0	0	1
1085	3	5	50	20	45	45	50	0	56	31.9	37.9	0	71	4	2646.85	32.39	0	0	Primary	0	0	0	0	1	0	0	1
1086	2	4	75	40	35	55	100	100	72	54.8	39.4	1	60	4	3360.14	33.69	0	0	Secondary	0	0	0	0	1	0	0	0
1087	1	2.5	100	100	52	70	100	100	68	52.6	48.7	0	68	4	2262.24	28.08	0	1	Primary	0	0	0	0	0	0	0	1
1088	2	4	100	100	77	80	87.5	100	68	50	54.5	0	56	4	722.03	31.39	1	0	Secondary	0	0	0	0	0	0	0	1
1089	1	3	100	40	40	65	62.5	66.7	56	40.5	45.9	1	72	4	540.79	29.84	0	0	Primary	0	1	0	0	1	0	0	1
1090	1	2	100	70	62	60	75	66.7	84	46.4	50	0	56	4	1761.07	37.48	1	0	Secondary	0	0	1	0	0	0	0	1
1091	2	4	66.7	40	40	46.7	50	33.3	56	35.7	39.6	1	69	4	3101.4	29.18	0	0	Primary	1	0	0	0	1	0	0	1
1092	3	4.5	25	50	72	50	100	66.7	60	48.4	40.1	1	69	4	699.3	32.03	0	0	University	0	0	0	0	1	0	0	1
1093	1	2.5	75	100	55	35	75	0	48	23.2	58.4	1	61	4	2489.51	37.88	0	1	Secondary	0	0	0	0	0	0	0	1
1094	1	3	75	30	32	55	75	100	88	61.2	27	1	66	4	455.71	36.43	0	0	Primary	0	0	1	0	0	0	0	0
1095	2	4	100	70	87	60	100	100	76	52.2	51.9	1	68	4	1559.44	35.39	0	0	Primary	0	0	0	0	0	0	0	1
1096	1	2.5	0	20		35	62.5	0	28			1	63	4	2993.01	33.38	0	0	Primary	0	0	0	0	1	0	0	0
1097	1	2.5	75	70	67	100	100	100	100	63.6	46.3	0	69	4	1924.48	34.39	0	1	University	0	0	0	0	0	0	0	1
1098	1	3	50	50	35	40	62.5	100	50	44.4	38.2	1	60	4	1216.78	39.08	0	1	Primary	0	0	0	0	0	0	0	0
1099	2	3.5	100	40	60	30	100	100	68	50.1	43.6	1	71	4	248.25	34.01	0	0	Primary	0	1	0	0	0	0	1	1
1100	1	2	75	60	50	55	100	100	60	52	41.8	0	57	4	958.04	32.68	0	0	Secondary	1	0	0	0	0	0	0	1
1101	2	3.5	75	20	30	40	37.5	100	44	43	31.7	1	63	4	55.94	31.14	0	0	Primary	0	1	0	0	1	0	0	1
1102	2	3.5	0	30	45	5	100	100	84	57.3	27.9	0	60	4	2078.32	34.02	0	1	Secondary	0	0	0	0	0	0	0	1
1103	2	3.5	100	100	82	85	100	100	92	56.9	55.1	0	70	4	2979.02	31.25	0	1	Primary	0	0	0	0	0	0	0	1
1104	2	4	100	100	82	95	100	100	100	59.6	55.1	0	58	4	2342.66	33.11	0	0	Primary	0	1	0	0	0	0	0	1
1105	2	3.5	0	0	40	30	62.5	0	44	30.3	34.5	1	69	4	1048.95	34.19	0	1	Primary	0	0	0	0	0	0	0	1
1106	2	3.5	0	50	40	50	75	100	80	58.5	27.9	1	73	4	195.8	30.58	0	0	Primary	0	0	0	0	1	0	0	0
1107	1	0.5	100	50	67	70	100	100	92	60.9	41.8	1	67	4	4321.68	39.86	0	1	Primary	0	0	0	0	0	0	0	1
1108	4	5.5	25	80	67	80	100	100	100	64.3	40.3	1	61	4	3716.78	31.25	0	1	Primary	0	0	0	0	0	0	0	0
1109	1	2	0	20	40	35	62.5	100	64	54.9	21.6	1	63	4	2447.55	35.11	0	0	University	0	0	0	1	0	0	0	1
1110	4	5.5	0	10	35	35	37.5	33.3	44	35.3	27.9	1	64	4	2952.21	27.58	0	0	Primary	0	0	0	0	1	0	1	1
1111	3	5	100	70	72	80	75	100	88	54	50.2	0	69	4	1702.8	34.91	0	0	Secondary	0	0	0	0	0	0	1	1
1112	1	1.5	100	40	45	55	87.5	100	96	58.2	40.2	0	55	4	5104.9	33.38	0	1	Primary	0	0	0	0	0	0	0	1
1113	4	6	100	80	77	75	100	100	68	50.1	55.6	0	63	4	3430.07	29.03	0	1	University	0	0	0	0	0	0	0	1
1114	2	4	100	100	57	70	100	100	92	57.4	49	0	67	4	2146.85	32.22	0	1	Primary	0	0	0	0	0	0	0	1
1115	4	5.5	100	100	97	90	100	100	84	55.7	56.4	0	75	4	4083.92	30.64	0	1	Secondary	0	1	0	0	1	0	0	1
1116	4	5.5	100	100	92	100	100	100	100	59.8	56.5	0	56	4	5906.76	32.47	0	1	University	0	0	0	1	0	0	0	1
1117	1	3	100	20	60	35	100	33.3	60	40.4	43.3	1	70	4	1818.18	37.46	0	0	Primary	0	0	0	0	0	0	1	1
1118	1	3	50	60	50	40	100	100	80	55.1	40	0	55	4	1082.05	37.36	0	0	Secondary	0	0	0	0	0	0	0	1
1119	1	2	50	70	62	55	87.5	100	80	54.3	42.8	1	60	4	1286.71	34.56	1	0	Secondary	0	0	0	0	0	0	0	1
1120	1	3	100	100	77	40	100	100	96	55.5	49.3	1	62	4	0	32.38	0	0	Primary	0	1	0	0	1	0	0	0
1121	2	3.5	100	70	77	55	100	100	45	44.1	53.4	0	62	4	2349.65	34.87	0	1	Primary	1	0	0	0	0	0	0	1
1122	1	1.5	25	50	55	50	37.5	0	52	27.4	44	1	66	4	442.89	38.65	0	1	Primary	0	0	1	0	1	0	0	1
1123	1	3	0	10	20	45	62.5	0	45	31.7	34.1	0	56	4	0	37.74	0	0	Secondary	0	0	0	0	1	0	0	1
1124	3	4.5	100	100	82	65	75	0	36	19.4	69.9	0	59	4	4213.29	34.29	0	1	Secondary	0	0	0	0	0	1	0	0
1125	3	4.5	0	0	25	10	12.5	100	48	46.1	12.9	1	68	4	24.48	37.17	0	0	Primary	0	0	0	0	1	0	0	1
1126	4	7.5	100	70	92	80	100	100	92	57.5	52.7	0	62	4	6153.85	32.3	0	0	Secondary	0	0	0	0	0	0	0	0
1127	3	4.5	100	50	50	50	87.5	100	88	56.3	40.4	1	67	4	9622.38	29.44	0	0	Primary	0	0	0	0	0	0	1	1
1128	1	2	100	80		40	100	100	64			0	66	4	447.55	40	0	1	Secondary	0	0	0	0	1	0	0	1
1129	1	3	25	20	62	30	62.5	100	52	43.8	38.5	0	62	4	7400.93	30.56	0	1	Primary	0	0	0	0	1	0	0	1
1130	3	4.5	25	50	65	55	87.5	100	88	59.4	35.6	1	60	4	3346.15	34.1	0	1	Secondary	0	0	0	0	0	0	0	1
1131	2	3.5	75	30	30	30	62.5	100	56	47.6	31.7	0	56	4	0	35.94	0	1	Primary	0	0	0	0	0	0	0	1
1132	1	2.5	100	70	100	80	100	100	80	53.6	56.1	0	75	4	9692.31	28.8	0	1	Primary	0	0	0	1	0	0	0	1
1133	3	5	0	30	50	45	75	100	64	53	31.2	1	67	4	2237.76	39.98	0	0	Primary	0	0	0	0	1	0	0	1
1134	1	1	75	60	62	60	87.5	66.7	75	47.6	46.7	0	57	4	0	36.57	0	1	University	0	0	0	0	0	0	0	0
1135	4	6.5	0	60	50	85	87.5	100	92	65.2	31.5	0	64	4	13510.5	30.1	0	0	Primary	0	0	0	0	0	0	0	0
1136	4	7.5	100	100	72	80	100	100	88	57	51.6	1	63	4	3229.84	38.94	0	0	Secondary	0	0	0	0	0	0	0	1
1137	3	4.5	100	0	62	80	100	100	76	59.3	39	0	61	4	807.69	37.6	0	1	Secondary	0	0	0	1	0	0	0	1
1138	3	5	25	20	50	50	100	100	72	60.7	27	1	60	4	3925.87	28.62	0	1	Secondary	0	0	0	0	0	1	0	0
1139	1	3	75	60	52	75	100	100	84	59.1	42.1	1	63	4	3531.47	31.66	0	1	University	0	0	0	0	0	0	0	0
1140	4	5.5	100	40	62	75	100	100	92	61.1	41.7	0	62	4	1279.72	35.47	1	0	University	0	0	0	0	1	0	0	1
1141	3	5	50	40	62	50	87.5	100	72	53.5	39.3	0	69	4	3765.73	29.68	0	1	Primary	0	0	0	0	0	1	1	0
1142	4	6	0	20	92	85	37.5	100	84	56.3	35	0	74	4	923.08	31.56	0	1	University	0	0	0	0	0	1	0	1
1143	4	7	100	100	77	75	100	100	100	59	51.6	0	70	4	1610.02	34.11	0	1	Primary	0	0	1	0	0	1	0	0
1144	4	6	100	100	77	75	100	100	80	54.6	52.3	1	65	4	2746.39	28.28	0	0	Primary	0	0	0	0	0	0	1	1
1145	1	2	0	10	57	55	37.5	33.3	40	35.7	31.6	1	62	4	1939.39	36.22	0	0	Primary	0	1	0	0	0	0	0	0
1146	1	2.5	0	20	30	50	62.5	100	65	56.1	22.1	0	67	4	1062.94	32.93	0	0	Primary	0	0	0	0	1	1	0	1
1147	4	5.5	100	40	65	50	100	100	72	53.1	44.1	1	72	4	3377.62	34.33	0	0	Primary	0	1	0	0	1	0	0	1
1148	4	6	0	40	15	25	50	100	64	50.8	22.9	1	63	4	996.5	37.58	0	0	University	0	0	0	0	0	0	0	0
1149	4	7	100	70	62	70	100	100	84	55.2	49.6	1	69	4	2866.2	30.97	0	0	University	0	1	0	0	0	0	0	1
1150	1	3	0	20	40	0	75	0	64	34.8	30.7	1	65	4	1230.77	35.2	0	0	Primary	1	0	0	0	1	0	0	1
1151	2	4	50	50	35	35	50	33.3	40	31.6	38.5	1	69	4	1566.43	39.52	0	1	University	0	0	0	0	1	0	0	1
1152	2	3.5	0	50	45	50	100	100	66.7	57.2	31.7	1	68	4	468.53	30.79	0	0	Primary	0	0	0	0	0	0	0	0
1153	1	2.5	75	20	35	10	100	100	92	60.9	25.3	1	73	4	1482.52	32.22	0	0	University	0	1	0	0	1	0	0	1
1154	4	6	100	60	67	65	100	100	76	54.2	47.4	1	70	4	2872.96	32.9	0	0	Secondary	0	1	0	0	1	0	0	0
1155	2	4	100	50	62	45	87.5	100	76	53.1	41.6	1	63	4	1072.26	38.46	0	0	University	0	0	0	0	0	0	0	1
1156	2	4	66.7	70	37	55	87.5	100	80	57	36.1	1	65	4	1118.88	34.66	1	0	Primary	0	0	1	0	1	0	0	1
1157	2	4	0	20	60	0	62.5	100	65	47.9	28.8	1	69	4	1622.38	33.63	0	1	Primary	0	0	0	0	1	0	0	1
1158	4	6.5	100	70	72	95	100	100	100	62.7	47.7	0	67	4	1678.32	34.78	0	1	Secondary	0	1	0	0	0	0	0	1
1159	2	3.5	75	50	45	60	75	100	64	49.8	41.7	0	61	4	2741.26	37.11	1	0	Primary	0	0	0	0	0	0	0	1
1160	1	1.5	0	30	35	35	62.5	66.7	56	45.8	27.4	1	69	4	1479.02	33.93	0	0	Secondary	0	0	0	0	1	0	1	1
1161	2	4	100	100	77	100	100	100	100	61.7	52	0	61	4	1870.63	32.57	0	1	University	0	0	0	0	0	0	1	0
1162	1	3	0	30	40	10	75	100	84	58.6	20.1	1	63	4	780.89	29.19	0	0	Primary	0	0	1	0	1	0	0	1
1163	1	1.5	100	80	87	80	100	100	88	56.5	52.9	0	59	4	48.95	33.08	0	0	Secondary	0	0	0	0	0	0	0	1
1164	3	5	0	20	62	65	50	100	92	66.5	15.5	0	75	4	575.76	31.86	1	0	Primary	0	0	0	0	0	0	0	1
1165	2	4	100	60	57	60	75	100	56	44.8	49.7	0	62	4	1968.53	31.74	0	1	Primary	0	0	0	0	0	0	0	1
1166	4	5.5	100	50	82	40	100	100	65	47.8	50.7	0	65	4	522.14	37.07	0	1	Secondary	0	0	0	0	0	0	0	1
1167	1	3	100	60	97	90	87.5	100	100	60.8	48.7	1	65	4	699.3	36.02	0	0	Primary	0	0	1	0	0	0	0	1
1168	3	5	75	100	97	70	100	66.7	88	52	52.3	1	65	4	1705.13	39.92	0	1	University	1	0	0	0	1	0	0	0
1169	4	5.5	100	50	72	75	100	100	96	60.5	45.5	0	63	4	8994.17	34.95	0	1	Primary	0	1	0	0	0	0	0	1
1170	3	4.5	100	60	77	75	100	100	88	57.3	49.1	0	66	4	5902.1	35.21	0	1	Primary	0	0	0	0	0	0	0	1
1171	1	2.5	75	70	35	60	100	100	92	61	37.3	0	62	4	951.05	37.98	0	1	Secondary	0	0	0	0	0	0	0	1
1172	2	4	0	30	77	85	100	100	80	67.3	27.2	0	63	4	8972.03	33.35	0	1	University	0	0	0	0	0	0	0	1
1173	3	4.5	100	60	57	60	100	100	76	54	46	1	62	4	16.32	35.25	0	1	Primary	0	0	1	0	0	0	0	1
1174	1	2.5	100	100	72	65	100	100	76	52.6	51.9	1	72	4	1493.01	31.85	0	0	Secondary	0	1	0	0	0	0	1	1
1175	2	4	100	100	80	85	100	100	96	58.5	53.5	1	67	4	4531.47	35.96	0	0	Primary	0	0	0	0	0	0	1	1
1176	2	3.5	100	70		85	100	100	96			0	62	4	629.37	33.02	1	0	Primary	0	0	0	0	0	1	0	0
1177	3	4.5	100	100	72	90	100	100	96	60.6	50	1	66	4	1538.46	33.13	0	1	Secondary	0	0	1	0	1	0	0	0
1178	1	3	100	100	62	80	87.5	100	65	49.2	53.7	1	61	4	2868.3	28.5	0	1	University	0	0	0	1	0	0	0	1
1179	3	5	100	60	35	65	87.5	0	28	25.3	54.2	1	68	4	1958.04	30.15	0	0	Primary	0	0	0	0	1	0	0	1
1180	4	7.5	75	80	72	50	100	100	80	53.3	48	0	70	4	1312.35	36.02	0	1	University	1	0	0	0	0	0	1	0
1181	3	5	0	75	87	80	75	100	84	59.2	38.8	1	70	4	69.93	33.96	0	0	Primary	0	0	1	0	1	0	0	1
1182	4	5.5	0	20	25	40	87.5	0	60	39	31.9	1	62	4	1143.36	31.84	0	0	Secondary	0	0	0	0	1	1	0	1
1183	3	4.5	100	100	82		100	100				1	60	4	2342.66	32.68	0	0	Primary	0	0	0	0	0	0	0	1
1184	2	3.5	100	70	57	60	100	100	76	52.2	49.7	0	58	4	5503.5	30.45	0	1	Primary	0	0	1	0	1	0	0	0
1185	1	2.5	0	30	30	10	50	0	24	18.3	42.1	0	67	4	1367.13	34.62	1	0	Primary	0	0	0	0	1	0	0	1
1186	3	4.5	75	50	62	65	100	100	84	58.6	41.2	1	65	4	4102.56	32.51	1	0	University	0	0	1	0	0	0	0	0
1187	2	3.5	100	80		60	100	100	88			1	69	4	248.25	33.42	0	1	Secondary	1	0	0	0	0	0	1	1
1188	4	6.5	50	60	40	55	100	100	44	49.2	39.9	1	70	4	863.64	27.81	0	0	Primary	0	0	0	0	0	0	0	1
1189	2	4	100	60	67	60	100	100	88	58.3	43.3	0	69	4	1982.52	31.49	1	0	University	0	0	0	0	0	0	0	1
1190	4	6	50	50	97	75	87.5	100	88	58.4	44.4	1	65	4	6671.33	36.96	0	1	Primary	0	0	0	0	0	0	0	1
1191	2	3.5	100	50	30	60	75	100	48	44.4	45.1	0	73	4	769.23	29.83	0	0	Secondary	0	1	0	0	1	1	0	1
1192	4	7	100	40	67	75	100	100	80	57	45.3	0	75	4	2821.68	36.45	0	1	Secondary	0	0	1	0	0	0	0	1
1193	2	3.5	100	100	45	70	100	100	85	56.7	46.9	1	67	4	461.54	37.25	0	0	Primary	0	0	0	0	0	0	1	1
1194	1	1.5	0	20	35	45	50	100	56	48.8	28.7	0	71	4	1860.14	28.47	0	1	Primary	0	0	0	0	1	0	1	1
1195	1	2	100	100	42	55	100	100	95	55.8	48.9	0	62	4	839.16	35.67	0	0	Primary	0	0	0	0	0	0	0	1
1196	1	2.5	50	60	50	70	87.5	100	92	61.3	36.3	0	68	4	3759.91	32.66	0	1	Secondary	0	0	0	0	0	0	0	1
1197	1	2	100	70	67	60	100	100	80	52.9	50.5	0	59	4	3216.78	33.13	0	1	Primary	0	0	0	0	0	0	0	0
1198	2	3.5	75	40		70	87.5	100	88			0	59	4	5395.1	35.67	0	0	University	1	0	0	0	1	0	0	1
1199	1	3	25	80		55	100	100	84			1	68	4	2013.99	34.35	0	0	Primary	0	0	0	0	1	0	0	1
1200	1	2	50	100	47	55	100	66.7	60	44.7	48	1	60	4	1982.52	33.7	0	0	Primary	0	0	0	0	1	0	1	1
1201	1	1	100	20	82	60	50	33.3	64	34.6	50.5	1	66	4	695.8	28.77	1	0	Secondary	0	0	0	0	0	0	1	0
1202	2	4	100	80	72	90	100	100	92	58.7	51.5	0	68	4	4608.39	33.17	0	1	Primary	0	0	0	1	0	0	0	1
1203	1	3	100	100	77	100	100	100	100	60.3	54.6	0	69	4	2074.59	32.89	0	1	Primary	0	0	0	1	0	0	1	1
1204	1	2	0	0	30	25	25	0	24	24.2	27.4	1	60	4	839.16	33.96	0	1	Primary	0	0	1	0	1	0	1	1
1205	1	3	100	80	67	55	100	100	72	49.8	52.6	0	57	4	1072.26	33.01	0	0	University	0	0	0	0	0	0	0	1
1206	4	5.5	100	100	67	85	100	100	60	50.1	54.6	0	72	4	12083.9	33.38	0	1	Primary	0	0	1	0	1	0	0	1
1207	2	3.5	100	30		30	50	0	40			1	69	4	1608.39	36.03	1	0	Secondary	0	0	0	0	1	0	1	1
1208	4	7	75	60	57	65	100	100	90	64.1	33.1	0	62	4	3216.78	30.28	0	0	Primary	1	0	0	0	0	0	0	1
1209	4	6.5	100	80	82	65	100	100	60	49.5	51.9	0	59	4	3916.08	39.98	0	1	Secondary	0	0	1	0	1	0	0	1
1210	2	3.5	100	50	77	85	100	100	84	57.7	48.6	0	59	4	4475.52	30.25	1	0	Primary	1	0	0	0	1	0	0	1
1211	3	4.5	100	50	52	60	62.5	66.7	60	42.9	43	1	69	4	447.55	33.14	0	0	Primary	0	0	1	0	0	0	0	0
1212	4	5.5	100	70	62	80	100	100	100	61.9	45.3	0	61	4	4139.86	28.56	0	0	University	0	0	0	0	0	0	0	1
1213	2	4	100	80	87	75	100	100	92	57.5	51.5	0	68	4	4991.26	30.66	0	1	University	0	0	0	0	0	0	1	0
1214	1	2	100	70	87	60	87.5	100	68	49	51.9	0	57	4	6671.33	30.94	0	1	Secondary	1	0	0	0	1	0	0	0
1215	3	4.5	100	40	72	50	75	100	80	51.7	44.1	0	73	4	7762.24	32.68	0	1	University	0	0	0	0	0	0	0	1
1216	1	3	100	70	82	80	100	100	92	58.2	50.6	0	61	4	6489.51	29.8	1	0	Primary	0	0	0	0	0	0	0	1
1217	4	6.5	100	100	80	80	100	100	100	59.5	52.1	0	72	4	10706.3	29.79	0	1	Secondary	0	0	0	0	0	0	1	1
1218	1	3	0	20	50	35	50	66.7	56	45.2	26.3	0	71	4	97.9	31.6	0	0	Secondary	0	0	0	0	0	0	0	1
1219	4	6	100	60	82	95	100	100	88	58.8	51	0	60	4	9891.61	37.82	0	1	University	0	0	0	0	0	0	0	1
1220	3	5	100	70	62	60	100	100	80	54.7	47	1	69	4	0	30.16	0	1	University	0	0	1	0	0	0	0	1
1221	1	3	100	20	55	50	75	100	52	46.8	41	0	66	4	1307.69	33.96	0	1	Secondary	0	0	0	0	0	1	0	0
1222	3	4.5	100	100	72	45	50	0	45	17.4	65.9	1	65	4	799.53	28.58	1	0	University	0	1	0	0	0	0	0	1
1223	1	3	100	100	67	70	100	100	76	53.3	51.4	1	73	4	923.08	28.19	0	1	Secondary	1	0	0	0	0	0	0	0
1224	3	5	50	60	47	30	75	100	96	56.7	34.5	1	65	4	2118.88	33.45	0	0	Primary	0	0	0	0	0	0	0	1
1225	4	6	100	80	67	85	100	100	84	57.1	50	1	66	5	4024.48	33.91	1	0	University	0	1	0	1	0	0	0	1
1226	3	4.5	0	0	50	60	37.5	0	36	28.8	35.3	1	74	5	3447.32	34.06	0	0	Primary	0	1	0	1	1	0	0	1
1227	3	4.5	100	70	67	70	100	100	84	56.4	47.7	1	65	5	3793.71	28.44	0	0	Secondary	0	0	0	0	0	0	0	1
1228	3	4.5	100	70	77	55	100	100	100	58.4	47.7	0	65	5	3449.88	33.55	0	1	Primary	0	0	0	1	0	0	0	1
1229	4	5.5	100	70	40	60	100	100	80	54.2	46.2	0	65	5	6884.62	36.53	0	1	Primary	0	0	0	1	0	0	0	1
1230	2	4	100	100	87	90	100	100	96	59.2	53.6	1	71	5	3769.23	29.02	0	0	Secondary	0	0	0	0	1	0	0	1
1231	2	3.5	100	80	82	85	100	100	80	55.5	52.4	0	68	5	10696.5	30.98	0	1	Secondary	0	0	0	1	0	0	1	1
1232	3	4.5	75	40	72	60	100	100	76	56.1	42.2	1	70	5	2587.41	32.24	1	0	Secondary	0	0	0	1	1	0	0	1
1233	3	4.5	100	60	77	80	100	100	92	60.2	46.2	1	72	5	957.58	32.25	0	0	Primary	0	0	0	0	0	0	0	1
1234	1	2.5	75	100	62	40	75	0	52	24.2	59.8	0	61	5	120.05	28.96	1	0	University	1	0	0	1	0	0	0	1
1235	3	5	50	50	72	95	100	66.7	80	57.3	41.1	1	70	5	11342.7	30.66	1	0	Primary	0	1	0	0	0	0	0	1
1236	4	6	100	40	45	45	100	100	92	63.1	30.5	1	67	5	3146.85	32.95	0	0	University	0	0	0	1	0	0	0	1
1237	4	5.5	25	10	77	40	100	100	60	53.8	34.9	1	66	5	1897.9	29.43	0	1	Primary	0	0	0	1	1	0	0	1
1238	2	4	75	30	35	15	62.5	100	72	50.6	29.3	1	74	5	490.44	35.65	0	1	Secondary	0	0	0	1	0	0	0	1
1239	4	6	100	70	82	90	100	100	100	61.4	49.8	1	64	5	2064.69	39.42	0	0	Primary	0	0	0	0	0	0	0	1
1240	2	4	25	30	45	25	87.5	100	48	49.4	30.7	1	67	5	1678.32	34.48	0	0	Primary	0	0	0	0	1	0	0	0
1241	4	5.5	100	70	67	45	87.5	100	80	52.1	45.8	1	72	5	1919.58	28.55	0	0	University	0	1	0	0	0	1	0	1
1242	2	4	25	40	35	40	62.5	66.7	56	43.3	33.8	1	67	5	3026.81	31.97	0	0	Primary	0	1	0	0	1	0	0	1
1243	1	2	100	50	77	75	100	100	80	55.2	49.7	0	55	5	1705.13	28.08	0	1	University	0	0	1	0	0	0	0	1
1244	2	3.5	100	80	62	75	100	100	92	59.2	46.5	0	61	5	587.41	34.71	0	1	University	0	0	0	1	0	0	0	0
1245	3	5	25	30	50	35	62.5	0	32	27.8	37.6	1	63	5	2097.9	33.92	0	0	Secondary	0	0	0	0	1	0	0	1
1246	2	4	0	20	55	40	100	100	85	64.7	22.3	1	66	5	2470.86	33.33	0	0	Primary	0	1	0	0	0	0	0	1
1247	3	5	25	10	72	60	25	0	36	24.5	42.6	1	72	5	2772.96	34.53	0	0	Primary	0	0	0	0	0	1	0	1
1248	2	4	100	60	40	60	100	100	76	56.4	40.4	1	63	5	2118.88	37.77	0	1	University	0	0	1	0	0	0	0	1
1249	2	4	50	60	50	30	50	33.3	32	25.7	46.7	1	63	5	1639.16	39.9	0	0	Secondary	0	0	0	1	1	0	0	1
1250	3	4.5	100	40	50	50	100		96			0	57	5	2869.7	30.35	0	0	Primary	0	0	0	0	0	0	0	0
1251	2	3.5	75	50	72	15	62.5	66.7	36	29.6	50.3	1	60	5	503.5	31.01	0	0	Secondary	0	0	0	0	1	1	0	0
1252	2	4	100	50	62	100	100	100	92	63.7	42.5	0	71	5	8689.98	35.14	0	1	Primary	0	0	0	1	0	0	0	1
1253	2	4	100	50	77	60	100	100	84	56.9	44.7	1	69	5	7832.17	35.67	0	0	Secondary	0	0	0	0	1	0	1	1
1254	4	5.5	100	60	52	40	100	66.7	68	44.7	47.7	0	65	5	3846.15	34.56	0	1	Secondary	0	0	0	0	0	0	0	1
1255	4	5.5	0	0	60	30	0	0	56	28.9	28	1	68	5	2461.54	38.69	0	0	Primary	0	1	0	0	0	0	0	1
1256	1	3	75	50	60	70	100	100	92	62.7	37.5	1	74	5	461.54	39.86	0	0	Primary	0	0	0	0	0	1	0	1
1257	2	3.5	33.3	30	75	10	75	100	68	49.9	33.4	1	65	5	4488.58	34.71	0	0	Primary	0	0	0	0	0	0	0	1
1258	4	6	25	20	40	60	50	100	68	54.5	26.4	1	72	5	447.55	33.22	0	0	Primary	0	0	0	0	0	0	0	1
1259	1	3	100	40	67	75	100	100	100	63.1	41.4	0	67	5	1853.15	31.96	0	0	Primary	0	0	0	0	0	0	0	1
1260	4	5.5	100	60	67	60	100	100	84	56.8	44.6	0	67	5	486.01	34.4	0	1	Secondary	0	0	0	0	0	0	0	1
1261	3	4.5	75	20	67	75	100	100	96	67.8	30.2	1	65	5	4195.8	35.89	0	0	Primary	0	0	0	1	0	0	0	1
1262	3	5	100	50	82	90	100	100	100	62.8	46.5	0	68	5	2741.26	35.71	0	1	Primary	0	0	0	0	0	0	0	1
1263	1	2.5	100	60	57	90	100	100	76	59.9	41.4	0	74	5	895.1	36.26	0	1	Primary	0	0	0	0	0	0	0	1
1264	2	4	0	60	57	70	75	100	80	56.4	37.6	0	69	5	10814.7	30.46	0	0	Primary	0	0	0	0	0	0	0	1
1265	1	3	0	50	40	40	75	100	72	57.6	24.5	0	65	5	335.66	32.55	0	1	Primary	0	0	0	0	0	1	0	1
1266	3	5	75	70	82	55	100	100	72	52.3	48.3	1	65	5	1262	37.11	0	0	Primary	0	0	0	0	1	0	0	1
1267	3	5	0	20	45	40	50	0	55	35.5	29	0	67	5	3590.91	32.97	0	0	Primary	0	0	0	0	1	0	0	1
1268	3	4.5	0	80		40	75	66.7	76			0	70	5	2995.34	31.76	0	0	Primary	1	0	0	0	0	0	0	1
1269	2	4	100	70	77	80	100	100	96	59	50.3	0	60	5	353.61	29.07	0	1	Secondary	0	0	1	0	0	0	1	1
1270	2	4	100	40	62	55	50	0	52	26.2	51.7	0	64	5	2097.9	29.76	1	0	Primary	0	1	0	0	1	0	0	1
1271	2	4	100	60	57	90	100	100	96	61.6	45.8	0	66	5	7832.17	30.85	0	1	Secondary	0	0	0	0	0	0	0	1
1272	3	5	50	50	65	70	75	100	80	56.9	37.8	0	58	5	6818.18	33.23	0	1	Primary	0	0	0	0	0	1	0	1
1273	4	6	100	40	60	70	100	100	88	58.7	43.6	1	62	5	4695.57	32.16	0	0	Secondary	0	0	0	0	1	0	0	1
1274	2	4	100	70	67	90	100	100	96	63.1	44.1	0	56	5	839.16	31.71	0	1	Secondary	0	0	0	1	0	0	0	1
1275	3	4.5	75	60	45	80	100	100	100	65.4	36.8	0	68	5	4663.17	33.09	0	1	University	0	0	0	0	1	0	0	1
1276	3	5	100	40	77	85	100	100	84	59.1	45.7	1	62	5	5503.5	32.13	0	0	Secondary	0	0	0	0	1	0	0	1
1277	2	4	25	40	25	5	12.5	0	24	15.9	36.9	0	56	5	335.66	36.93	1	0	Secondary	0	0	0	1	0	0	0	1
1278	2	3.5	100	40	62	60	100	100	84	56.5	44.1	0	67	5	912.59	36.85	0	1	Secondary	0	0	1	1	0	0	0	1
1279	3	4.5	50	100	92	100	100	100	100	63	49.7	0	65	5	9069.93	32.55	0	1	Primary	1	0	0	0	0	0	0	1
1280	1	2.5	100	60	45	65	75	100	60	49	43.5	0	57	5	1958.04	36.36	0	1	Secondary	0	0	0	0	0	0	1	0
1281	2	3.5	100	70	87	70	100	100	80	53.4	53.3	0	58	5	1083.92	30.62	0	1	Secondary	0	0	1	0	1	0	1	1
1282	2	4	100	60	40	75	87.5	100	84	57.7	41.2	0	68	5	4244.76	35.57	0	0	Primary	1	0	0	0	0	0	0	1
1283	4	6	100	100	62	70	62.5	66.7	55	36.8	57	1	66	5	6526.81	32.3	0	1	University	1	0	0	0	1	0	0	1
1284	2	4	75	60	75	55	100	100	85	56.1	45.5	0	68	5	3706.29	28.1	0	1	Secondary	0	0	0	0	0	1	0	1
1285	2	3.5	0	0	30	10	50	100	52	50.2	16.2	1	62	5	1016.32	36.09	0	0	Primary	0	0	1	0	0	0	0	1
1286	1	2.5	0	60	50	40	100	100	56	58.7	23.3	0	70	5	5059.44	30.2	0	1	University	0	0	0	1	0	0	0	1
1287	1	3	100	70	62	65	100	100	60	49.2	50.7	0	65	5	839.16	29.06	1	0	Secondary	0	0	0	0	0	0	0	1
1288	3	4.5	100	80	72	50	100	100	100	57.1	48.9	0	68	5	2097.9	33.15	0	1	University	0	0	0	0	0	0	0	1
1289	2	3.5	100	60	62	95	100	100	95	61.7	46.7	0	61	5	7818.18	33.84	0	1	Secondary	0	0	0	0	0	0	0	1
1290	4	5.5	0	40		60	100	0	64			1	68	5	2517.48	34.35	0	0	Primary	0	0	0	1	0	0	0	1
1291	3	4.5	100	80	62	55	87.5		64			1	66	5	699.3	33.58	0	0	Primary	1	0	0	1	0	0	0	1
1292	3	4.5	0	20	65	45	25	0	36	25.8	36.5	1	62	5	2136.36	37.01	0	0	Primary	0	0	0	1	0	0	0	1
1293	2	4	100	40	75	55	75	100	72	49.8	46	1	69	5	1241.03	33.11	0	0	Primary	0	0	0	1	0	0	0	1
1294	4	5.5	100	70	30	80	100	100	92	61.2	41.2	0	73	5	1101.17	34.61	0	1	Primary	0	0	0	1	0	0	0	1
1295	2	4	50	30	30	20	37.5	100	48	46.7	21.9	1	66	5	1048.95	36.57	0	0	Primary	0	1	0	0	1	1	0	1
1296	2	4	100	60	62	80	100	100	96	61	45.1	1	63	5	6517.48	30.77	0	0	Secondary	0	1	0	0	1	0	0	1
1297	4	5.5	100	80	67	85	100	100	92	61.9	43.9	1	71	5	8258.28	37.34	0	0	Secondary	0	1	0	1	0	0	0	1
1298	2	4	100	80	50	75	100	100	85	58.6	44.1	0	61	5	2776.22	35.1	0	1	Secondary	0	0	0	1	1	0	0	0
1299	2	3.5	25	20	50	50	37.5	0	52	32.2	33.9	1	66	5	279.72	30.12	0	0	Primary	0	0	0	1	1	0	0	1
1300	2	4	100	100	62	85	100	100	88	57.8	50.4	0	69	5	6877.62	29.3	0	1	Primary	0	0	0	0	0	0	0	1
1301	3	5	100	30	35	45	75	66.7	40	35.4	47.6	0	66	5	8258.74	30.94	0	1	Secondary	0	0	0	1	0	0	0	1
1302	2	4	0	40	40	70	62.5	100	64	55.3	28.8	1	65	5	2832.17	35.56	0	0	Primary	0	1	0	1	0	1	0	1
1303	4	5.5	100	100	92	75	100	100	100	58.1	54.4	1	71	5	7410.72	30.2	0	0	Primary	0	0	0	0	0	0	0	1
1304	2	3.5	100	100	97	100	100	100	100	60.6	55.5	0	64	5	2930.07	29.92	0	0	Primary	0	0	0	0	0	0	0	1
1305	4	6.5	100	70	57	70	100	100	80	55.2	47.7	0	67	5	5034.97	30.3	0	1	University	0	1	0	1	1	0	0	1
1306	1	2.5	100	80	77	70	100	100	92	57.8	49.2	1	67	5	1465.03	33.24	0	1	University	0	0	0	1	0	0	0	1
1307	1	1	100	60	92	75	100	100	80	54.7	52	0	66	5	2080.42	32.37	0	1	University	0	0	0	0	1	0	0	1
1308	1	3	75	20	25	10	37.5	33.3	28	21.4	43.3	1	64	5	3062.94	32.2	0	0	Primary	1	0	0	1	1	0	0	1
1309	4	6	0	10		0	12.5	0	20			1	69	5	3146.85	34.25	0	1	Secondary	0	0	0	0	1	0	0	1
1310	2	4	100	100	72	90	100	100	100	60.3	52	0	71	5	7300.7	31.31	1	0	University	0	1	0	0	0	0	0	1
1311	4	6	100	60	40	70	100	100	88	65.2	30.6	1	70	5	1118.88	35.7	0	0	Primary	0	0	1	1	1	0	0	1
1312	2	4	100	50	77	80	100	100	76	55.5	48.6	0	64	5	5075.99	29.32	0	1	Primary	0	0	0	0	0	0	0	1
1313	3	5	100	70	77	75	100	100	68	51	53.6	1	62	5	5683.92	35.05	0	1	Primary	0	0	0	0	0	0	0	1
1314	2	4	100	80	77	65	75	100	88	53.2	49.2	1	66	5	559.44	34.9	0	1	University	0	0	1	0	0	0	0	1
1315	2	4	50	30	30	30	50	100	52	47.1	27.7	0	61	5	1678.32	35.42	0	1	Secondary	0	0	0	0	1	0	1	1
1316	2	4	25	50	82	86.7	100	100	100	65	40.5	1	62	5	5228.44	34.17	0	0	Primary	0	0	0	0	0	0	0	1
1317	2	3.5	100	80	97	90	100	100	92	57.9	54.7	0	63	5	3132.87	29.74	0	1	Secondary	0	0	0	0	0	0	0	1
1318	4	6.5	50	80	55	70	100	100	96	63.2	38.2	1	73	5	4345.45	35.78	0	0	University	0	0	0	1	0	0	1	1
1319	1	2.5	50	40	65	45	50	0	48	25.9	48.2	1	69	5	4205.59	27.2	0	0	Secondary	0	0	0	1	1	0	1	1
1320	1	3	75	70	42	55	87.5	100	72	52.1	42.8	0	65	5	3356.64	33.34	0	1	Primary	0	0	0	1	1	0	0	1
1321	1	3	100	100	67	80	100	100	88	55.7	53.5	0	66	5	2297.2	33.24	0	1	Primary	1	0	0	0	1	0	0	1
1322	2	4	0	40	25	40	37.5	0	44	28.6	33.8	0	60	5	3146.85	33.41	1	0	Primary	0	0	0	1	0	0	0	1
1323	3	5	75	40	30	50	37.5	66.7	56	39.7	37.2	0	60	5	1148.6	37.11	0	1	Primary	0	0	0	1	0	0	0	1
1324	2	3.5	0	30	35	45	100	100	72	58.1	29.5	1	69	5	2951.05	28.04	0	0	Primary	0	0	0	1	0	0	0	0
1325	3	5	50	20	55	73.3	75	100	88	61.3	31.7	0	66	5	2426.57	31.48	0	1	Primary	0	0	0	1	0	0	0	1
1326	1	2.5	100	100		90	100	100	100			1	63	5	2122.38	36.47	0	1	Primary	0	1	0	1	0	0	0	1
1327	1	3	100	60	62	85	100	100	84	57.7	47.8	0	69	5	186.48	30.76	1	0	Primary	0	0	1	1	0	0	0	1
1328	2	3.5	100	80	52	95	100	100	100	62.4	47.1	1	72	5	3884.38	30.14	0	0	Primary	0	1	0	0	0	0	0	1
1329	4	5.5	100	60	62	80	100	100	80	56.1	48.2	1	62	5	3353.15	31.65	0	1	University	0	0	1	0	1	0	0	1
1330	2	3.5	50	30		85	87.5	100	100			1	70	5	12611.9	34.85	0	0	University	0	0	0	0	0	0	0	1
1331	2	3.5	75	40	72	55	100	100	80	55.8	43.3	1	73	5	3351.05	34.02	1	0	Primary	0	1	0	0	0	0	0	1
1332	1	2	100	60		73.3	100	100	88			0	59	5	1265.73	39.87	1	0	Primary	0	0	0	0	0	0	0	1
1333	4	6.5	100	100	87	100	100	100	100	60	55.9	0	62	5	4416.08	31.72	0	1	University	0	0	1	0	0	0	0	1
1334	3	5	100	80	87	95	100	100	96	60.7	51.3	1	60	5	5545.45	29.77	0	0	University	0	0	1	0	0	0	0	1
1335	2	4	100	50	37	80	100	100	96	62.6	40.1	1	65	5	1580.89	31.64	0	0	Primary	0	0	0	1	0	0	0	1
1336	2	4	100	70	77	95	100	100	100	61.6	50.1	1	69	5	3828.67	36.05	0	0	Primary	0	0	0	1	0	0	0	1
1337	3	5	50	10	45	50	75	100	88	61.9	24.6	0	59	5	1332.17	37.98	0	1	Primary	0	0	0	1	0	0	0	1
1338	1	3	50	50	62	35	75	0	40	26.7	47.6	1	74	5	2685.31	30.9	0	0	Primary	0	0	0	0	0	0	0	1
1339	2	4	100	60	62	70	100	100	84	57.1	45.8	1	67	5	4208.86	31.63	0	0	Secondary	0	1	0	0	1	0	0	1
1340	1	2.5	75	100	82	85	100	100	92	58.5	51.7	1	66	5	1678.32	29.76	0	1	Primary	0	0	0	0	0	0	0	1
1341	2	4	100	70	67	85	100	100	88	57.7	50	0	67	5	3150.12	32.98	0	1	Primary	0	0	0	0	0	0	0	1
1342	4	6.5	100	70	67	85	100	100	88	57.7	50	0	63	5	6318.18	29.28	1	0	Primary	0	0	0	1	0	0	0	1
1343	4	5.5	100	80	82	90	100	100	88	58.2	51.6	1	70	5	3729.6	34.48	0	1	Secondary	0	1	0	0	1	0	1	1
1344	3	5	100	100	77	90	100	100	100	59.7	53.5	0	58	5	3076.92	35.42	0	0	University	0	0	0	0	0	0	0	0
1345	3	5	100	40	50	50	100	100	56	47.9	46.6	0	64	5	4564.1	29	0	1	Secondary	0	0	0	0	0	0	0	1
1346	2	4	0	20	57	10	62.5	100	60	47.4	29.8	1	60	5	559.44	33.15	0	0	University	0	0	0	0	0	0	0	1
1347	1	1.5	75	100	50	80	100	100	100	62.5	43.9	0	63	5	2104.43	36.14	0	0	University	0	0	0	1	0	0	0	1
1348	1	2.5	100	50	35	40	62.5	100	40	41.7	40.2	0	69	5	167.83	39.85	0	1	Secondary	1	0	0	0	1	0	0	1
1349	3	4.5	100	50	82	85	100	100	100	62.8	45.6	0	71	5	2013.99	33.21	0	0	University	0	0	0	0	1	0	0	1
1350	3	5	100	80	72	80	100	100	88	59.3	46.7	0	65	5	1454.55	33.41	0	1	Primary	0	0	1	1	0	0	0	1
1351	3	4.5	0	60	77	85	50	100	92	59.6	34.8	1	70	5	1362.24	37.1	0	0	Primary	0	1	0	0	0	0	1	1
1352	1	3	100	20	45	35	75	100	56	47.6	37	1	69	5	2517.48	33.78	0	1	University	0	0	0	0	1	0	0	1
1353	4	6.5	100	30	77	80	100	100	80	57.9	45.1	1	69	5	3734.27	31.89	0	1	Secondary	1	0	0	0	0	0	0	1
1354	3	5	100	100	72	80	100	100	96	58.2	52.3	0	60	5	8041.96	31.71	0	1	University	0	0	0	0	0	0	0	0
1355	3	4.5	100	60	62	70	100	100	76	55.4	46	0	69	5	4822.38	28.06	0	1	University	0	0	0	1	0	0	0	1
1356	1	2.5	25	60	50	40	75	100	56	52.8	28.9	0	57	5	862.47	30.69	0	1	Primary	0	0	0	0	0	0	0	1
1357	2	4	25	40	77	65	62.5	100	76	53.4	38.9	1	72	5	1286.71	33.83	0	1	Secondary	0	0	0	0	0	0	0	1
1358	4	6	100	100	87	95	100	100	88	57.2	55.5	1	60	5	2573.43	27.43	0	1	Secondary	0	0	0	0	0	0	0	1
1359	3	5	100	100	90	75	100	100	84	55.3	53.5	0	71	5	4391.61	27.72	0	1	University	0	0	0	1	0	0	0	1
1360	3	4.5	100	50	77	75	87.5	100	68	53.7	45	1	70	5	2517.48	31.75	0	0	Primary	0	0	0	0	0	0	0	1
1361	3	4.5	75	50	57	60	100	100	76	55.7	42.2	1	69	5	3677.39	29.5	0	0	Primary	0	0	0	0	0	0	0	1
1362	2	3.5	100	100	92	95	100	100	92	57.2	57.4	0	60	5	1398.6	31.94	0	1	Primary	0	0	0	0	0	0	0	1
1363	2	3.5	75	50	25	40	100	66.7	48	43.2	40.3	1	70	5	3852.68	37.88	0	1	Secondary	0	0	0	0	1	0	0	1
1364	3	5	100	80	87	80	100	100	96	59.1	51.1	0	70	5	1678.32	31.57	0	1	University	0	1	0	1	0	0	0	1
1365	2	3.5	100	60	82	75	87.5	100	88	58.4	44.5	1	70	5	355.24	32.68	0	0	Primary	0	0	0	0	0	1	1	1
1366	2	4	0	20	30	25	62.5	100	44	48.8	22.5	1	60	5	4520.98	30.48	0	0	Primary	0	1	0	0	0	0	0	1
1367	2	4	100	100	92	90	100	100	96	58.2	56	0	71	5	8391.61	31.44	0	1	University	0	0	0	0	0	0	0	0
1368	2	4	0	70	50	15	50	0	52	25.2	43.6	1	67	5	867.13	33.91	0	0	Primary	0	0	0	0	1	0	0	1
1369	3	4.5	75	50	62	45	75	66.7	68	43.6	45	1	65	5	832.17	33.15	0	0	University	1	0	0	0	1	0	0	1
1370	1	3	100	50	57	85	100	100	76	60.3	39.3	1	62	5	1146.85	29.26	1	0	Secondary	0	0	0	0	1	1	0	1
1371	1	2.5	75	40	65	60	100	100	76	56.4	41.2	0	56	5	7674.83	33.06	0	1	Secondary	0	0	0	0	0	0	0	1
1372	4	6	100	70	72	95	100	100	92	59.7	50.4	0	61	5	3143.36	28.62	0	1	University	0	0	0	0	0	0	0	1
1373	4	6	50	20	67	60	100	100	76	57.5	38.3	1	63	5	4195.8	30.89	0	1	University	0	0	0	0	0	0	0	0
1374	1	2.5	50	50	65	70	75	100	72	55.3	37.8	0	64	5	1478.32	28.28	0	0	Secondary	0	0	0	0	0	0	0	1
1375	1	1.5	100	80	67	95	100	100	100	62.4	48.2	0	63	5	304.2	31.07	0	0	University	0	0	0	0	0	0	0	1
1376	1	2.5	75	100		66.7	100	100	72			0	71	5	2097.9	34.6	0	1	University	0	0	0	0	1	0	0	1
1377	3	5	100	100	67	60	87.5	66.7	56	37.5	60.3	0	59	5	9807.69	30.47	0	1	Secondary	0	0	0	1	0	0	0	1
1378	1	2	75	50	50	50	50	100	52	44.2	39.9	1	64	5	725.41	33.77	0	0	Primary	0	0	0	0	0	0	0	1
1379	3	4.5	100	80	67	100	100	100	100	61.5	50.9	0	67	5	6519.81	31.21	0	1	University	0	0	0	0	0	0	0	1
1380	1	2	0	20	42	35	37.5	100	36	43.9	25.7	1	68	5	1398.6	37.35	0	0	Primary	0	0	0	1	1	0	0	1
1381	2	4	75	50	62	35	87.5	100	52	45.4	44.3	1	71	5	3832.17	28.3	0	1	Secondary	0	0	0	0	1	0	0	1
1382	2	3.5	50	40	45	40	87.5	100	76	57.3	30.4	1	64	5	1678.32	28.34	0	0	University	0	0	1	1	1	0	0	1
1383	2	4	100	50	67	50	100	100	76	54.1	44.2	0	62	5	2276.92	35.43	0	1	Secondary	0	0	0	1	0	1	0	1
1384	2	4	100	70	67	45	87.5	100	76	51.1	46.3	1	68	5	1755.24	34.7	0	0	Primary	0	0	0	0	0	0	0	1
1385	4	5.5	100	80	82	75	87.5	100	68	49.8	53.5	1	64	5	4083.92	29.13	0	0	Secondary	0	0	1	0	0	0	0	1
1386	2	4	50	30	30	30	50	100	48	45.6	29.1	0	68	5	3591.61	31.02	0	1	Secondary	0	0	0	0	0	0	0	0
1387	1	3	100	50	87	65	75	100	72	51.4	46.4	0	75	5	961.54	29.72	0	1	University	0	0	0	0	0	0	0	1
1388	1	2.5	100	70	82	80	100	100	96	59.8	49.2	0	65	5	5370.63	30.39	1	0	University	0	0	0	1	0	0	1	1
1389	2	4	100	50	40	90	100	100	100	63.7	41.9	1	62	5	1762.24	36.03	0	1	University	0	0	1	1	0	0	0	1
1390	1	2.5	100	100	67	60	100	100	88	54.1	52.3	0	59	5	2052.45	29.94	0	1	University	1	0	0	0	0	0	0	1
1391	1	1.5	100	80	57	65	87.5	100	56	46.3	51.5	0	66	5	3104.9	32.62	0	1	Primary	0	0	1	1	0	0	0	1
1392	2	3.5	100	60	60	45	62.5	100	56	41.6	49.6	0	61	5	400.93	31.58	1	0	University	0	0	1	1	1	1	0	1
1393	4	6	100	50	82	60	100	100	84	57.7	43.7	1	72	5	3503.5	31.33	0	1	Primary	1	0	0	0	0	0	0	0
1394	4	6	100	80	75	100	100	100	100	62.2	50.2	1	60	5	1678.32	37.8	1	0	Secondary	0	0	0	0	1	0	0	0
1395	1	3	75	60	62	70	100	100	84	58.7	42.4	1	62	5	1258.74	29.07	0	0	Primary	0	0	0	0	0	0	0	1
1396	2	3.5	75	50	82	65	100	100	96	61.7	41.5	1	70	5	2578.09	36.39	0	0	Secondary	0	0	0	0	0	0	0	1
1397	2	4	100	100	82	85	100	100	76	52.2	57.8	0	70	5	5923.08	30.78	0	1	University	0	0	0	1	0	0	0	1
1398	2	4	100	70	57	60	87.5	100	92	55.4	46.7	0	67	5	1090.91	35.56	0	0	Primary	0	0	0	1	0	0	0	1
1399	1	3	100	100	92	95	100	100	80	54.4	58	0	62	5	10748.2	31.08	0	1	Secondary	0	0	0	0	0	0	0	1
1400	3	5	100	60	87	55	100	100	72	52.9	47.8	0	70	5	1678.32	31.2	0	1	University	0	0	0	0	0	0	0	0
1401	2	3.5	25	60	72	60	75	66.7	72	47.3	43	0	64	5	839.16	28.06	0	0	Primary	0	0	0	0	0	0	0	1
1402	2	4	0	0	30	20	25	100	76	55.5	11.4	0	70	5	3356.64	30.48	0	0	University	0	0	0	0	0	0	0	1
1403	1	3	25	40	45	45	75	100	40	49.2	29.6	1	65	5	1510.49	32.46	0	0	University	0	0	0	0	0	0	1	1
1404	2	4	100	70	82	55	100	100	84	53.5	51.1	0	73	5	2657.34	35.07	0	1	University	0	0	0	0	0	1	0	1
1405	1	3	100	100	87	100	100	100	100	60.4	55	0	61	5	3548.95	32.27	1	0	Primary	0	0	0	0	0	0	0	1
1406	3	4.5	100	100	35	75	100	100	76	53.5	49.8	0	64	5	4755.24	34.69	0	1	Secondary	0	0	0	0	1	1	0	1
1407	2	3.5	0	50	45	45	62.5	66.7	64	48.2	29.5	1	75	5	111.89	33.3	0	0	University	0	0	0	0	0	0	0	1
1408	2	3.5	100	80	72	80	100	100	80	55.8	50.2	1	72	5	1716.08	33.58	0	0	Primary	0	0	0	0	0	0	0	1
1409	1	1.5	100	70	77	65	100	100	88	56.7	48.4	0	69	5	2237.76	34.41	0	1	Secondary	0	0	0	0	0	0	0	1
1410	1	1.5	100	60	77	70	87.5	100	80	54	48.1	1	69	5	2237.76	27	0	0	Secondary	0	0	0	0	0	0	0	1
1411	2	3.5	25	40	57	45	87.5	100	88	59	33.2	1	63	5	4685.31	29.57	0	0	Primary	0	0	0	0	1	0	0	1
1412	1	2.5	75	70	67	85	100	100	84	58.7	46.2	0	61	5	4269.23	39.1	0	1	University	0	0	0	0	0	1	0	1
1413	1	3	100	50	72	90	100	100	100	64.5	42.7	1	62	5	4269.23	34.15	0	1	University	0	0	0	1	0	0	0	1
1414	1	2	100	60	65	80	100	100	72	54.4	48.7	0	67	5	2237.76	29.73	0	1	Secondary	0	0	0	0	0	1	0	0
1415	3	4.5	75	50	57	70	100	100	100	66.3	33.6	1	71	5	1300.7	34.1	0	0	Primary	0	0	0	1	0	0	0	1
1416	3	4.5	75	60	72	75	100	100	84	58.4	44.7	1	66	5	4755.24	32.46	0	0	Secondary	0	0	0	0	1	1	0	1
1417	2	3.5	100	70	52	70	87.5	100	76	52.8	47.3	1	65	5	1701.63	35.75	0	0	Secondary	0	1	0	1	0	0	0	1
1418	2	3.5	75	60	87	75	100	100	92	61.5	43.1	1	74	5	1131.93	29.72	0	0	University	0	1	0	0	0	0	0	1
1419	3	4.5	0	80	52	50	50	0	52	31	40.6	1	67	5	2181.82	30.7	0	0	University	0	1	0	0	1	0	0	1
1420	2	3.5	100	60	67	80	100	100	92	58.7	48.3	0	64	5	3860.14	28.16	0	1	Secondary	0	0	0	0	0	0	0	0
1421	1	2	100	50	87	90	100	100	92	60.1	49	0	62	5	5447.55	31.89	1	0	University	0	0	0	0	0	0	0	1
1422	1	3	100	80	77	85	100	100	88	56.9	52.5	0	65	5	4195.8	27.33	0	0	University	0	0	0	0	0	0	0	1
1423	1	2.5	75	50	60	65	75	100	60	49.7	42.6	0	59	5	3167.83	30.18	0	1	University	1	0	0	0	1	1	0	1
1424	2	3.5	75	70	77	80	62.5	100	76	50.8	48.7	0	72	5	5790.21	34.24	0	0	University	0	0	0	0	0	0	0	1
1425	1	3	100	60	57	50	62.5	100	52	41.6	49	0	62	5	1790.21	27.78	1	0	Primary	0	0	1	1	1	0	0	1
1426	1	3	75	60	52	60	62.5	100	56	45	45.4	1	68	5	671.33	29.17	0	0	Secondary	0	1	0	0	0	0	0	0
1427	2	3.5	100	60	67	70	100	100	84	58.3	44	1	66	5	3356.64	37.65	0	0	Primary	1	0	0	0	0	0	0	0
1428	3	4.5	75	50	65	40	62.5	100	44	39.8	47	1	63	5	5557.34	28.04	0	0	Secondary	0	0	0	0	0	0	0	1
1429	1	3	100	100	45	55	50	100	64	44.6	46.4	1	69	5	1678.32	35.36	0	1	Secondary	1	0	0	0	0	0	0	1
1430	1	3	25	50	67	70	100	100	84	61.8	36	0	71	5	2517.48	29.41	0	1	University	1	0	0	1	0	0	0	0
1431	1	3	100	70	72	70	100	100	88	57.3	47.9	0	73	5	2260.49	36.85	0	1	Secondary	0	0	0	0	0	0	0	1
1432	1	2.5	75	60	62	60	87.5	100	72	51.6	46.1	1	71	5	2097.9	28.83	0	1	University	0	0	1	0	0	0	0	1
1433	1	2.5	100	80	45	75	100	100	84	56.7	46.9	0	65	5	4531.47	28.8	0	1	Secondary	0	0	0	1	0	0	0	1
1434	1	3	75	60	67	50	100	100	68	50.8	47.2	0	61	5	2461.54	29.75	0	1	University	0	0	0	0	1	0	0	1
1435	3	4.5	75	20	60	60	75	100	100	65.9	25.6	1	69	5	1398.6	37.6	0	0	Secondary	0	1	0	1	0	0	0	1
1436	1	2.5	0	0	10	15	25	100	56	49.8	11.9	0	70	5	2517.48	37.85	0	1	Secondary	0	0	0	0	1	0	0	1
1437	1	1.5	25	20	30	30	100	0	48	37.2	32.4	1	64	5	5034.97	36.79	0	0	Primary	0	0	0	0	1	0	0	1
1438	3	4.5	0	0	45	50	0	100	60	46.8	23	1	72	5	55.94	30.67	0	0	Secondary	0	0	0	0	0	0	0	1
1439	1	3	0	60	37	45	87.5	100	72	59.7	24.7	1	70	5	1818.18	36.94	0	0	Secondary	1	0	0	0	0	0	0	1
1440	1	3	75	50	72	40	100	100	76	54	42.1	1	68	5	237.76	36.29	0	1	Primary	0	0	0	0	0	0	0	1
1441	1	2	100	80	67	95	100	100	92	59.3	50.9	1	61	5	2650.35	27.37	0	0	Secondary	0	0	0	0	0	0	0	1
1442	1	2.5	50	40	77	35	75	100	80	53.9	36.4	1	63	5	2643.36	27.89	0	0	Primary	0	0	0	0	0	0	0	1
1443	2	4	100	80	82	95	100	100	92	60.7	49.5	1	72	5	839.16	36.89	0	0	University	0	0	1	0	0	0	0	1
1444	1	2	0	20	42	30	37.5	0	40	26.9	33.9	0	64	5	2965.03	31.39	0	0	Primary	0	0	0	0	0	0	0	1
1445	1	2.5	100	50	72	85	100	100	100	64	42.6	0	68	5	1010.49	32.03	1	0	Primary	0	0	0	0	0	0	0	1
1446	1	1.5	100	30	82	90	100	100	84	60	45.2	0	62	5	2530.54	33.06	0	0	Primary	0	0	0	0	0	0	0	1
1447	1	2	75	100	87	50	100	100	60	45.2	57.3	0	59	5	5874.13	29.07	0	1	University	0	0	0	1	0	0	0	0
1448	1	2.5	100	70	72	90	100	100	88	59.9	47.4	1	68	5	1871.33	37.84	0	0	Secondary	0	1	0	0	0	0	1	1
1449	1	2	100	40	82	70	87.5	100	96	60.9	41.1	0	71	5	1573.43	31.22	0	0	Primary	0	0	0	0	0	0	0	0
1450	1	2	50	30	67	50	87.5	100	80	56	37.8	1	69	5	360.14	32.67	0	0	Primary	0	1	0	0	0	0	0	1
1451	1	0.5	100	50	37	25	50	0	24	15.5	53.3	0	65	5	223.78	34.49	0	1	University	0	0	1	0	0	1	0	1
1452	1	2	100	60	72	75	75	66.7	80	49.4	46.6	0	73	5	1853.15	35.2	0	1	University	1	0	0	0	0	0	0	1
1453	2	4	0	20	30	50	100	100	56	58.2	23.8	1	62	5	559.44	28.16	1	0	Primary	0	1	0	0	1	0	1	0
1454	1	2.5	100	50	55	70	87.5	100	52	50.9	41.5	1	72	5	1510.49	32.44	0	0	Secondary	0	0	0	0	1	0	0	1
1455	2	3.5	100	80	92	85	100	100	92	58.4	52.3	0	66	5	1118.88	33.66	0	1	Secondary	0	0	0	0	0	0	0	1
1456	2	3.5	100	100	62	85	100	100	88	56.4	52.9	0	60	5	1767.83	28.05	0	1	University	0	0	0	1	0	1	0	1
1457	1	2.5	100	70	67	80	100	100	84	56.6	49.6	0	70	5	1496.5	29.39	0	1	University	1	0	0	0	1	0	0	1
1458	1	2	50	50	35	35	62.5	100	56	48.2	32.3	1	64	5	1314.69	27.92	1	0	Secondary	0	0	1	0	1	0	0	1
1459	2	3.5	100	50	52	45	100	100	84	55.2	42.9	0	59	5	2566.43	29.96	1	0	Secondary	0	0	0	0	1	0	0	1
1460	1	2	50	60	40	50	87.5	100	84	58.3	33.9	0	69	5	1762.24	31.51	0	1	University	0	0	1	0	0	0	0	1
1461	1	2	25	0	25	50	100	100	52	60.8	17	1	71	5	223.78	31.49	0	0	Primary	1	0	0	0	0	0	0	1
1462	1	1.5	100	70	52	50	75	100	68	47.5	46.9	1	72	5	1258.74	29.91	0	0	Primary	0	0	0	0	1	0	1	1
1463	2	3.5	100	100	67	50	75	100	60	42.1	55.9	0	72	5	4013.99	33.14	1	0	University	0	0	0	0	0	0	0	0
1464	1	1.5	25	40	50	35	75	100	80	54.1	33.7	0	64	5	3874.13	27.89	0	0	Secondary	0	0	0	0	0	0	0	1
1465	1	1.5	100	60	57	70	100	100	84	57.2	45.2	1	67	5	1692.31	36.84	0	0	Secondary	0	0	0	0	0	0	0	1
1466	1	2.5	100	30	87	80	87.5	100	36	43.1	53.9	0	68	5	4209.79	32.24	0	0	Secondary	0	0	0	0	0	0	0	1
1467	1	1.5	100	60	67	60	100	100	84	56.8	44.6	1	71	5	279.72	30.36	0	0	Secondary	0	1	0	0	0	0	0	1
1468	1	3	100	100	55	70	100	100	88	55.5	50.9	0	61	5	1110.49	32.87	1	0	University	0	0	1	0	1	1	0	1
1469	2	3.5	100	100	42	40	62.5	33.3	48	25.8	59.1	0	60	5	2580.42	35.99	0	1	University	0	0	1	0	1	0	0	1
1470	2	4	75	50	67	80	100	100	84	58.7	44.6	0	65	5	2614.22	32.47	0	0	Secondary	0	0	0	0	0	0	0	1
1471	1	3	25	60	45	35	100	100	68	54.9	33.9	1	75	5	839.16	30.86	0	0	Primary	0	0	0	1	0	0	0	1
1472	1	3	100	70	70	70	100	100	96	63.2	39.9	0	74	5	4562.94	30.25	0	1	Primary	0	0	0	0	0	0	0	1
1473	1	2	100	100	72	75	100	100	84	54.5	53.7	0	65	5	3076.92	28.34	1	0	University	0	0	0	0	0	0	0	1
1474	1	2.5	50	100	47	60	100	100	56	51.2	43.3	1	74	5	839.16	29.11	0	1	Primary	0	1	0	0	1	0	1	1
1475	1	2	75	70	45	60	100	100	84	57.2	42.1	0	72	5	2073.43	32.36	0	0	Secondary	0	0	0	0	1	0	0	1
1476	1	1.5	50	60	42	65	62.5	33.3	44	36.6	40.8	1	70	5	1827.51	38.05	0	0	University	0	1	0	0	1	0	0	1
1477	1	1.5	100	70	87	70	87.5	100	72	49.7	54.1	0	67	5	5013.99	29.77	0	1	University	0	0	0	0	0	0	0	1
1478	2	4	0	20	67	35	75	100	52	48.7	33.5	1	64	5	2013.99	33.96	0	0	Primary	0	0	0	0	1	0	0	1
1479	2	3.5	50	30	60	40	75	100	96	63.4	24.4	0	67	5	164.34	39.84	0	1	University	0	0	0	0	0	1	0	1
1480	1	1	75	100	72	80	100	100	75	54.2	51.5	0	63	5	5132.87	32.41	1	0	Primary	0	1	0	0	0	0	0	1
1481	2	3.5	25	20	62	35	50	100	56	45.7	34.6	0	55	5	1249.42	30.99	1	0	University	0	0	1	0	1	0	0	1
1482	1	3	100	50	77	65	62.5	33.3	68	36	54	0	64	5	5115.38	29.31	0	1	University	0	0	0	0	0	0	0	1
1483	2	4	100	60	77	65	100	100	85	57.3	45.9	0	70	5	7307.69	30.05	0	0	University	0	0	0	1	0	0	0	1
1484	1	2.5	100	10		25	25	0	40			1	69	5	298.37	33.28	0	0	Primary	0	0	0	0	1	0	0	1
1485	1	3	100	60	67	75	75	100	88	55.2	46.3	0	70	5	5536.13	33.45	0	0	University	0	0	0	0	0	0	0	1
1486	1	2	0	10	35	45	75	100	84	61.6	21.1	1	62	5	839.16	33.41	1	0	Secondary	0	0	0	0	0	0	0	1
1487	2	4	0	40	40	20	62.5	100	48	49.4	23.1	1	74	5	279.72	38.04	0	0	Primary	0	0	0	0	0	0	0	1
1488	2	3.5	100	100	67	95	100	100	84	55.8	55.1	1	63	5	2986.01	30.67	0	0	Primary	0	0	0	0	1	0	0	1
1489	2	4	100	100	92	100	100	100	100	59.8	56.5	0	62	5	6433.57	34.51	0	1	Secondary	0	0	0	0	0	0	0	0
1490	1	3	100	30	67	60	50	100	60	44.4	45.7	0	68	5	2517.48	32.56	0	1	Primary	0	0	0	0	0	0	0	1
1491	1	2	100	60	52	80	75	100	80	54.8	44	0	71	5	2816.78	39.55	0	0	Primary	0	0	0	0	0	0	0	1
1492	1	2	100	50	62	75	100	100	88	58.7	45.1	0	70	5	1677.16	28.73	0	0	Primary	0	0	0	0	1	0	0	1
1493	1	2.5	100	60	77	55	37.5	0	52	21.5	59.2	1	72	5	2692.31	37.77	0	1	Primary	0	0	0	0	0	0	0	1
1494	1	2	75	80	82	75	100	100	88	56.9	50.4	1	70	5	3634.5	31.45	0	1	University	0	0	1	0	0	0	0	1
1495	1	2.5	75	50	72	80	100	100	88	59.6	44.8	0	71	5	4741.26	28.96	0	1	Primary	0	1	0	0	0	0	0	1
1496	1	0.5	75	60	45	50	100	100	36	43.4	47.3	0	71	5	1737.76	28.01	0	0	Secondary	0	0	0	0	0	0	0	1
1497	1	1.5	100	80	62	85	100	100	88	59.7	46.3	1	69	5	1265.73	29.05	0	0	Secondary	0	0	0	0	0	0	0	1
1498	1	3	75	70		50	100	100	84			1	72	5	4251.75	30.31	0	0	Primary	0	0	0	0	0	0	0	1
1499	1	3	75	50		55	87.5	66.7	60			1	68	5	1361.31	27.04	0	0	Secondary	0	0	0	0	1	0	1	1
1500	1	3	100	30	77	40	100	100	60	49.4	44.9	0	69	5	2041.96	29.48	0	1	University	0	0	0	0	0	0	0	1
1501	1	1	100	70	57	60	50	100	64	43.4	49.5	1	75	5	4587.41	35.09	0	0	Secondary	0	0	0	0	0	0	0	1
1502	1	2.5	100	100	52	70	100	100	84	54.1	51.8	0	62	5	3566.43	37.6	0	0	Secondary	0	0	0	0	0	0	0	1
1503	3	5	100	100	87	65	100	100	72	51.1	54.4	1	68	5	3227.27	32.45	0	0	Primary	0	0	0	0	0	0	0	0
1504	1	3	100	70	62	75	100	100	72	52.5	51.1	0	60	5	3045.45	28.9	0	1	Secondary	0	0	0	0	0	0	0	1
1505	2	3.5	25	30	40	80	75	100	84	62.1	29	0	64	5	6433.57	33.75	0	0	Primary	0	0	0	0	0	0	0	1
1506	2	4	100	40	50	65	75	100	80	57.9	34.3	1	62	5	4158.51	32.41	0	0	Secondary	0	0	0	0	0	0	0	1
1507	1	2	100	80	50	30	25	33.3	16	18.8	49	1	67	5	2517.48	37.44	0	0	Primary	0	1	0	0	0	0	1	1
1508	2	3.5	100	100	87	100	100	100	80	56.5	54.9	1	73	5	5202.8	29.55	0	0	Primary	0	1	0	0	1	0	1	1
1509	2	4	75	70	62	55	62.5	0	76	33.9	50	1	70	5	839.16	27.68	0	0	University	0	0	1	0	1	0	0	1
1510	1	2.5	0	50	72	20	37.5	100	52	40.1	38.6	1	61	5	2293.71	35.6	1	0	Secondary	0	0	0	0	1	0	0	1
1511	1	3	50	70	52	50	75	100	68	51.7	38.4	1	75	5	335.66	30.31	0	0	Primary	0	0	0	0	0	0	0	1
1512	1	2.5	100	100	92	95	100	100	100	60.2	54.7	0	66	5	3860.14	32.13	0	1	Secondary	0	0	0	0	1	0	0	1
1513	1	3	100	70	87	85	100	100	96	60.1	50	1	68	5	2454.55	35.09	0	0	Secondary	0	0	0	0	0	0	0	1
1514	1	2.5	75	40	62	50	50	100	80	50.9	38.6	0	58	5	2200.47	39.25	0	1	Secondary	0	0	0	0	0	0	0	1
1515	1	2.5	50	80	35	55	87.5	100	64	50.8	41.5	0	56	5	839.16	39.82	0	1	University	0	0	0	0	0	0	0	1
1516	1	1.5	100	100		70	100	100	76			1	68	5	2685.31	27.48	1	0	University	0	1	0	0	0	0	0	1
1517	1	1.5	100	70	65	100	100	100	88	62.1	44.9	0	68	5	3356.64	32.6	1	0	University	0	0	0	0	0	0	1	1
1518	1	2	100	60	55	45	100	100	64	49.3	46.9	0	65	5	1697.9	30.59	0	1	Secondary	0	0	0	0	0	0	0	1
1519	3	4.5	100	80	97	70	100	100	88	54.3	55.7	0	56	5	1414.92	30.48	0	1	Primary	0	0	0	0	0	0	0	1
1520	1	2.5	25	50	25	55	50	66.7	64	44	35.3	1	73	5	4725.41	39.16	0	0	Primary	0	0	0	0	1	0	0	1
1521	1	2.5	100	100	47	70	100	100	84	55.2	49.5	0	64	5	559.44	33.41	0	1	Secondary	0	0	0	0	0	0	0	1
1522	1	2	100	40	82	60	75	100	84	53.3	45.5	0	69	5	1401.4	33.64	0	1	University	0	0	0	0	0	0	0	1
1523	1	2.5	100	70	67	65	100	100	80	54.4	48.9	0	57	5	3545.45	29.8	0	0	University	0	0	0	0	0	0	0	1
1524	2	4	100	80	67	60	100	100	84	54.4	49.5	1	68	5	839.16	36.96	0	1	University	0	0	0	0	0	0	0	1
1525	3	4.5	100	60	60	50	62.5	66.7	56	38.3	49	1	70	5	1751.75	31.07	0	1	University	0	1	0	0	0	0	0	1
1526	2	3.5	100	60	72	55	87.5	100	56	45.7	50.9	0	67	5	1258.74	34.42	0	1	Secondary	0	0	0	0	0	0	0	0
1527	4	6	100	70		80	100	100	80			1	72	6	3178.32	33.2	0	0	Primary	0	1	0	1	0	0	0	1
1528	4	5.5	100	60	45	60	100	100	100	60.3	42.4	1	70	6	2944.06	33.75	0	0	Primary	0	1	0	0	0	1	0	0
1529	3	5	100	60	45	50	75	0	64	31.5	50.7	1	69	6	2145.92	29.73	0	0	University	0	1	0	0	1	0	0	1
1530	4	7	100	100	72	90	100	100	100	61.2	50.3	0	73	6	1562.24	29.86	0	1	University	0	0	0	0	0	0	1	0
1531	3	5	100	60	67	85	100	100	100	64.1	42.3	1	70	6	1762.24	32.14	0	0	University	0	0	0	0	0	0	1	0
1532	3	4.5	75	50	55	85	100	100	88	62	40.1	0	61	6	1987.65	28.67	0	0	Primary	0	0	0	1	0	0	0	1
1533	3	5	100	80	62	85	100	100	84	56.3	51	0	62	6	671.33	34.72	0	0	University	1	0	0	1	0	0	0	1
1534	2	4	100	100		55	100	100	80			1	72	6	888.11	29.28	0	0	Primary	0	0	0	1	0	0	0	1
1535	4	5.5	0	40	45	65	100	100	76	61.9	29.4	0	67	6	9306.41	33.39	0	0	Primary	0	0	0	1	0	0	0	1
1536	3	4.5	0	50	45	70	100	100	80	62.5	31	1	68	6	8156.64	28.42	0	0	Primary	0	0	0	0	1	0	0	1
1537	4	7	100	100		70	100	100	95			1	64	6	431	30.49	0	0	Secondary	0	0	1	0	1	0	0	0
1538	2	4	75	70	87	60	100	100	44	44.8	53.2	1	68	6	139.86	39.55	0	0	Secondary	0	1	0	1	1	0	0	1
1539	3	5	100	100	82	85	100	100	96	58.4	53.7	0	56	6	291.14	35.1	0	1	Secondary	0	0	0	0	0	0	0	1
1540	1	3	100	80	72	60	87.5	100	68	47.6	53.6	1	61	6	3279.72	28.89	0	1	University	0	0	0	0	0	0	0	1
1541	3	4.5	100	50	100	100	100	100	72	54.5	55	1	68	6	2331	30.54	0	0	Secondary	0	0	0	0	1	0	0	1
1542	4	5.5	100	100	92	100	100	100	80	54.5	58.9	0	69	6	1443.82	30.52	0	1	Primary	0	0	0	1	0	0	0	1
1543	3	4.5	25	30	50	65	62.5	33.3	64	42	37.6	0	70	6	1587.41	32.15	0	1	Secondary	0	0	0	0	0	0	1	1
1544	3	4.5	100	50	70	75	100	100	92	63.1	38.9	1	72	6	860.37	37.46	0	0	Primary	0	0	0	0	0	0	0	1
1545	2	4	50	60	67	85	87.5	100	76	59.4	38.2	0	74	6	7460.37	29.59	0	1	Secondary	0	1	0	0	0	0	0	1
1546	2	4	100	100	50	90	100	100	100	61.4	48.3	1	73	6	2528.9	29.54	0	0	Primary	0	1	0	1	0	0	0	1
1547	4	6	100	100	82	75	100	100	76	52.5	55.1	1	67	6	1297.2	30.16	0	0	Primary	0	0	0	0	0	0	0	1
1548	2	3.5	100	100	62	70	87.5	100	84	56.4	45.3	1	60	6	3358.28	35.64	0	0	Secondary	0	1	0	0	1	0	0	1
1549	3	4.5	100	50	75	65	100	100	92	60.6	41.9	1	68	6	944.06	29.64	0	1	Secondary	0	0	0	0	0	0	0	1
1550	3	5	100	60		50	100	100	85			0	65	6	2027.97	28.76	0	1	University	0	0	0	0	0	0	1	1
1551	2	3.5	100	60	77	75	100	100	88	58.6	46.6	0	70	6	1670.05	37.27	0	1	Primary	0	0	0	1	0	0	0	1
1552	1	2	75	100	87	55	100	100	88	55.9	48.9	1	61	6	1038.46	39.68	1	0	Secondary	0	0	1	0	1	0	0	0
1553	2	3.5	25	30		35	87.5	100	65			1	70	6	1454.55	31.89	0	0	Primary	0	1	0	0	0	0	0	1
1554	1	2.5	0	30		40	37.5	0	46.7			0	65	6	2523.31	36.83	0	1	University	0	0	1	0	1	0	0	1
1555	3	4.5	0	40	82	80	87.5	100	92	64.6	33.2	1	69	6	3139.39	33.42	0	0	Primary	0	0	0	0	0	0	0	1
1556	3	4.5	100	50	77	85	100	100	100	64.3	42.4	0	72	6	1678.32	29.36	0	1	Primary	0	0	0	1	0	1	0	0
1557	2	3.5	25	30		60	75	100	90			1	67	6	559.44	39.63	0	0	Primary	0	1	0	0	0	0	0	1
1558	3	4.5		20			62.5	100	40			1	67	6	2321.68	32.72	0	0	Primary	0	0	0	1	1	0	0	1
1559	1	3	100	60		70	100	100	93.3			1	74	6	230.54	28.49	0	0	University	0	0	0	0	1	0	0	1
1560	2	3.5		80		20	0	0	0			1	70	6	3356.64	28.42	1	0	Primary	0	0	0	0	1	0	0	1
1561	1	3	100	70		40	50	66.7	53.3			0	58	6	2629.37	39.44	0	1	Primary	0	0	0	1	1	1	0	1
1562	2	4	100	60		65	87.5	100	88			1	63	6	195.8	32.83	0	0	Secondary	0	0	0	0	0	0	0	1
1563	1	2	100	60	67	25	100	100	40	40.5	51	0	63	6	559.44	39.19	0	0	University	0	0	0	0	0	1	0	1
1564	2	4	75	30	30	20	87.5	100	60	47.9	36.5	1	63	6	4307.69	33.93	0	0	Primary	0	0	0	0	1	0	1	1
1565	1	3	50	60		20	25	33.3	40			1	61	6	559.44	31.38	0	0	University	0	0	0	0	1	0	0	1
1566	1	2.5	100	100		70	100	100	80			0	66	6	86.36	38.71	1	0	Secondary	0	0	0	0	1	0	0	1
1567	2	4	100	80	87	60	87.5	100	60	47.1	52.7	1	74	6	2517.48	33.72	0	0	Primary	0	0	0	0	1	0	0	1
1568	1	2.5	25	50	40	35	75	100	52	49.7	31	1	72	6	2097.9	34.16	0	0	Primary	0	0	1	0	1	0	0	1
1569	1	1.5	25	60	45	50	75	100	72	54.6	33.3	0	66	6	1678.32	34.98	1	0	Secondary	0	1	0	1	0	0	0	1
1570	1	3	75	40	60	65	100	100	64	57.5	35.3	0	65	6	1678.32	34.84	0	1	Primary	0	0	0	1	0	1	0	1
1571	1	3	100	70	57	85	87.5	100	84	58.6	43.1	1	66	6	5925.87	38.81	0	0	Primary	0	0	0	1	1	0	0	1
1572	1	3	100	50	52	60	87.5	0				1	61	6	3776.22	30.45	1	0	Primary	0	0	0	1	0	0	0	0
1573	4	5.5	25	80		40	50	100	76			0	66	6	2262.24	34.34	0	1	Primary	0	0	0	0	0	0	0	1
1574	4	5.5	0	20	20	40	50	0	68	38.6	26.3	1	60	6	4343.82	39.75	0	0	Primary	0	0	0	0	0	1	0	1
1575	1	3	100	80		80	100	100	90			0	61	6	3636.36	32.7	0	1	Secondary	0	0	1	0	0	0	0	1
1576	1	3	66.7	100	52	50	62.5	0	64	28.5	54.5	1	63	6	2643.36	32.65	0	1	Secondary	0	0	1	0	1	0	0	1
1577	1	3	75	20		60	75	100	72			1	66	6	2101.17	30.85	0	0	Primary	0	0	0	0	1	0	0	1
1578	1	1.5	75	70	77	65	100	100	84	56.3	47.2	1	61	6	2517.48	32.44	0	0	Secondary	0	0	0	0	0	0	0	1
1579	1	2.5	100	80		80	100	100	100			0	63	6	2832.17	30.79	0	1	University	0	0	0	0	0	0	0	1
1580	2	3.5	25	40	45	5	37.5	33.3	48	29.5	36	1	72	6	7272.73	30.18	0	0	Primary	0	0	0	0	0	0	0	1
1581	4	5.5	0	40	50	50	50	0	60	33.8	37.2	1	69	6	1678.32	37.62	0	0	Primary	0	0	0	1	0	0	0	1
1582	4	5.5	100	70	92	85	87.5	100	100	60.9	47.4	0	70	6	1727.27	32.63	0	1	Primary	0	0	0	0	1	0	0	0
1583	1	3	25	50	72	60	62.5	66.7	0	28.9	46.9	1	65	6	839.16	36.22	0	0	Primary	0	0	0	0	1	0	0	1
1584	1	3	100	70		90	100	100	80			1	63	6	3723.78	33.13	0	0	Secondary	0	0	0	0	1	0	0	1
1585	2	4	0	20		30	37.5	0	52			1	66	6	167.83	35.21	0	1	Primary	1	0	0	1	0	0	0	1
1586	1	2	100	30	35	35	100	100	80	56.4	35.2	1	68	6	5006.99	37.47	0	0	Primary	0	0	0	0	0	0	0	1
1587	3	5	0	40		40	37.5	100	32			1	60	6	2383.22	38.04	0	0	Secondary	0	0	0	1	1	0	0	1
1588	2	3.5	0	30	45	35	37.5	0	36	28.1	31.8	1	67	6	1678.32	37	0	0	Primary	0	0	0	1	1	0	0	1
1589	2	4	100	80		85	100	100	80			0	62	6	4284.38	39.77	0	1	Secondary	0	0	0	0	0	0	0	1
1590	3	5	100	20		60	75	100	80			1	67	6	1615.38	35.96	0	0	Secondary	0	0	0	0	0	1	0	1
1591	2	4	25	50	62	15	37.5	0	40	18.1	50	0	57	6	1655.01	33.52	0	1	Secondary	0	0	0	1	0	0	0	0
1592	2	3.5	25	70		53.3	62.5	100	68			0	66	6	608.39	35.82	0	0	Primary	0	0	0	0	0	1	0	0
1593	2	4	100	70	67	75	100	100	100	61.2	45.8	1	68	6	1678.32	28.09	0	0	Secondary	0	0	0	1	0	0	0	1
1594	4	6.5	100	60	72	80	87.5	100	76	54.2	48.1	0	71	6	2800.47	36.06	0	1	Primary	0	0	1	0	1	0	0	1
1595	1	3	100	100	67	75	100	100	92	56.3	52.9	1	63	6	392.54	28.3	0	0	Primary	0	0	0	1	0	0	0	1
1596	1	2.5	100	70	62	100	100	100	100	64.5	44.8	0	63	6	1283.22	33.69	1	0	Primary	0	0	0	1	0	0	0	1
1597	1	3	50	80		50	87.5	100	76			1	74	6	2937.06	29.29	0	0	Primary	0	0	0	0	0	0	0	1
1598	1	2.5	100	100		80	100	100	92			0	57	6	4000	34.88	0	0	Secondary	0	0	0	1	0	0	0	0
1599	2	4	50	20	62	25	62.5	100	88	56.3	28.2	1	71	6	4801.86	39.56	0	0	Primary	0	0	0	0	0	0	1	1
1600	1	2	100	60	67	70	100	100	84	58.3	44	0	57	6	2818.18	33.68	0	1	University	1	0	0	0	0	0	0	1
1601	2	4	100	30	77	75	100	100	80	57.5	44.8	1	62	6	2513.29	36.44	0	1	Primary	0	0	0	0	0	0	0	1
1602	1	3	0	40	45	35	37.5	100	52	44.3	31.6	1	70	6	9251.75	32.46	0	0	Primary	0	0	0	1	1	0	0	1
1603	1	2	100	40	45	50	100	100	72	53.2	42.3	0	58	6	559.44	31.78	0	1	Secondary	0	0	0	1	0	0	0	1
1604	3	4.5	0	20	20	45	62.5	66.7	52	49.5	19.8	1	74	6	1678.32	39.76	0	0	Primary	0	0	1	1	1	1	0	1
1605	1	3	100	70	82	75	100	100	100	60.8	47.8	0	61	6	2237.76	32.63	0	0	Secondary	0	0	0	1	0	0	0	1
1606	2	3.5	25	40	72	45	87.5	33.3	72	43.9	40.7	1	66	6	1454.55	37.26	0	0	Secondary	0	1	0	0	1	0	0	0
1607	2	3.5	25	40	30	30	87.5	66.7	36	42.4	31.5	1	67	6	2475.52	36.93	0	0	Primary	0	0	0	1	0	0	0	1
1608	2	4	100	50		80	100	100	100			1	61	6	5992.07	32.38	0	0	Primary	0	0	0	1	0	0	0	1
1609	3	5		0			100	100				1	65	6	3179.49	32.58	0	1	Primary	0	0	1	0	1	0	0	1
1610	3	4.5	100	50		45	75	100	52			0	60	6	1188.81	39.32	0	1	Secondary	0	0	0	0	1	1	0	1
1611	1	1.5	75	60	25	50	75	100	52	48	37.3	1	62	6	1370.63	35.38	0	0	Primary	0	0	0	1	1	0	0	1
1612	1	2.5	50	60	45	55	87.5	100	56	48.9	42.3	0	61	6	671.33	39.25	0	0	Primary	1	0	0	0	0	0	0	1
1613	2	4	75	60	62	55	75	100	68	50.7	42	0	59	6	3800.7	34.56	0	0	Secondary	0	0	0	1	0	0	0	1
1614	3	4.5	100	50	55	50	87.5	100	52	45.2	47.9	1	68	6	2720.28	33.43	0	0	Primary	0	1	0	1	0	0	0	1
1615	3	4.5	100	100	15	85	100	100	70	54.5	46.4	0	62	6	1643.36	28.4	0	1	University	0	0	0	1	0	0	0	1
1616	1	2	75	50	52	45	100	100	52	50.6	39.1	1	65	6	1930.07	39.84	0	0	Primary	0	1	0	0	0	0	0	1
1617	1	2.5	75	60	75	35	62.5	66.7	28	32.3	47.2	1	67	6	839.16	31.7	1	0	Primary	0	0	1	0	1	0	0	1
1618	1	2.5	100	80	52	90	100	100	100	61	48.7	0	59	6	4976.69	33.87	0	0	Secondary	0	1	0	1	0	0	0	1
1619	2	3.5	50	40	45	45	87.5	100	52	49.1	37.7	1	65	6	2529.72	31.89	0	0	Primary	0	1	0	0	0	0	0	1
1620	3	4.5	50	40	45	35	62.5	100	76	54.2	29.1	0	70	6	5874.13	39.58	0	1	Primary	0	0	0	0	0	1	0	1
1621	1	3	100	100	87	90	100	100	88	55.7	57.1	0	57	6	3576.92	27.73	0	0	Secondary	0	0	0	0	0	0	0	1
1622	1	2.5	100	100	77	100	100	100	96	59.7	54.2	0	68	6	6554.78	34.64	0	1	University	0	0	0	0	0	0	0	1
1623	2	4	100	100	82	70	100	100	80	53.5	53.7	1	65	6	5790.21	33.16	0	0	Secondary	0	0	0	0	0	0	0	1
1624	1	1.5	50	40	50	50	50	33.3	60	35.8	42.2	0	62	6	1496.5	31.68	0	0	Secondary	0	0	0	0	0	0	0	0
1625	1	3	100	80	67	80	100	100	92	57.8	50.6	0	65	6	4895.1	28.99	0	0	University	0	0	0	0	0	0	0	1
1626	2	3.5	25	40	55	55	100	100	88	63.5	29.9	1	60	6	2587.41	28.84	1	0	Primary	1	0	0	0	1	0	0	1
1627	1	2.5	100	100	80	100	100	100	92	58.5	55.1	0	68	6	1523.54	31.16	0	1	Primary	0	0	0	1	0	0	0	1
1628	1	3	0	40	40	60	75	100	76	59.9	25.7	1	69	6	447.55	35.29	0	0	Secondary	0	0	0	0	1	0	0	1
1629	1	3	75	50	47	80	100	100	96	63.9	38	0	71	6	1404.66	30.41	0	1	University	0	0	0	0	0	0	0	1
1630	1	3	25	30	30	45	87.5	100	100	66.3	21.8	0	65	6	1678.32	38.34	0	1	Primary	0	0	0	1	0	0	1	1
1631	1	2	100	100	97	70	100	100	84	52.2	58.6	0	67	6	0	31.96	0	1	Secondary	0	1	0	0	0	0	0	1
1632	1	2.5	75	80	55	85	100	100	72	56.8	44.8	0	65	6	338.93	38.76	0	1	Secondary	0	0	0	0	0	1	0	1
1633	1	3	25	50	52	55	87.5	0	68	37.4	44.3	0	55	6	0	37.3	1	0	Primary	0	0	0	1	0	0	0	1
1634	2	3.5	100	80	100	95	100	100	96	59.8	53.9	0	60	6	2574.01	29.94	0	1	Secondary	0	0	0	0	0	0	0	1
1635	1	2.5	50	100	72	85	75	33.3	72	40.3	55.1	1	72	6	2601.4	30.29	0	1	Secondary	0	1	0	0	0	0	0	1
1636	1	3	100	50	52	80	100	100	84	60.3	41	1	64	6	0	30.04	0	1	Primary	0	1	0	1	0	0	0	1
1637	2	3.5	100	80	62	80	100	100	88	57.8	48.8	0	67	6	307.69	30.65	0	0	University	0	0	0	0	0	0	0	1
1638	1	2.5	50	20	45	55	75	100	60	51.3	35.1	0	69	6	4755.24	32.06	0	1	University	0	0	0	1	0	0	0	1
1639	1	1.5	50	60	45	55	87.5	0	52	32	48.6	1	69	6	3608.39	28.68	0	0	Primary	0	0	0	1	0	0	0	1
1640	3	4.5	100	60	60	60	100	100	84	54.2	48.8	0	73	6	10209.8	30.55	0	1	Primary	0	0	0	1	0	0	0	1
1641	2	4	100	60	77	75	100	100	92	58.3	48.6	0	67	6	86.25	29.55	0	1	Secondary	0	0	0	0	0	0	0	1
1642	3	5	100	80		70	100	100	76			0	69	6	4027.97	27.73	0	1	Primary	0	0	0	0	0	0	0	1
1643	1	3	100	60	82	55	87.5	100	84	52.9	48.8	0	66	6	5174.83	30.86	0	1	Primary	0	0	0	1	0	0	0	1
1644	1	2.5	100	100	65	65	100	100	92	55.3	52.5	1	62	6	111.89	39.65	0	0	Secondary	0	0	0	0	1	0	0	1
1645	3	4.5	50	20	30	0	50	33.3	52	31.3	34.7	1	65	6	3356.64	32.01	0	1	Primary	0	0	0	1	0	0	0	1
1646	1	2.5	0	30	35	50	37.5	100	68	52.3	24.9	1	65	6	419.58	33.24	0	0	University	0	0	0	1	0	0	0	1
1647	3	5	100	50	45	55	100	100	70	52.8	43.8	1	71	6	367.13	38	0	0	Primary	0	0	1	0	1	0	0	1
1648	1	2.5	0	20	60	70	100	66.7	100	69.6	17.8	1	73	6	0	38.5	0	0	Secondary	0	0	0	1	1	0	0	0
1649	2	4	0	30	50	45	100	100	92	66.2	23.2	1	71	6	2013.99	37.82	0	0	Primary	0	0	0	0	0	0	0	1
1650	2	3.5	25	40	72	45	87.5	100	84	56.5	37.5	0	71	6	6849.65	30.14	0	1	Secondary	0	0	0	1	0	0	0	1
1651	3	5	100	80	45	70	100	100	88	58.6	43.8	0	73	6	5930.07	32.42	0	1	Secondary	0	0	0	1	0	0	0	1
1652	1	3	100	50	35	73.3	62.5	66.7	52	40.9	45.4	1	70	6	419.58	36.29	0	0	Primary	0	1	0	1	1	1	1	1
1653	1	2	75	50	77	65	100	66.7	70	52.4	40.7	1	62	6	0	30.35	0	1	University	1	0	0	0	1	0	0	1
1654	2	3.5	50	40	67	55	100	100	72	54.9	41	0	69	6	3405.59	32.7	0	1	Primary	0	0	0	0	0	0	0	1
1655	1	3	75	100	57	65	87.5	100	72	52.6	46	0	66	6	15384.6	28.8	0	1	Secondary	0	0	0	1	0	0	0	1
1656	2	4	100	60	82	90	100	100	100	64.6	43.5	0	62	6	1300.7	38.58	1	0	University	0	0	1	1	0	0	0	1
1657	1	1.5	100	70	62	70	100	100	96	60.2	44.7	1	70	6	73.43	36.45	0	0	Primary	0	0	0	0	0	1	0	0
1658	2	4	100	70	45	66.7	100	100	100	61.5	42	0	72	6	3356.64	35.67	0	1	Primary	0	0	0	1	0	0	0	1
1659	2	3.5	100	60	72	75	100	100	88	57.4	48.5	0	69	6	1734.27	28.16	0	1	Primary	0	0	0	1	0	0	0	1
1660	4	6	100	20	40	65	75	33.3	92	47.4	41.2	1	64	6	1480.19	32.71	0	0	Primary	0	0	0	0	0	1	1	1
1661	2	3.5	0	40	45	35	50	0	28	20.6	46.1	0	69	6	2175.99	28.91	0	1	University	0	0	0	0	1	0	0	1
1662	2	3.5	100	100	82	100	100	100	92	59.4	53.6	0	75	6	839.16	29.03	0	1	Secondary	0	1	0	1	0	0	0	1
1663	1	2	100	100	45	80	100	100	68	52.9	49.6	1	71	6	2937.06	35.94	0	0	Primary	0	0	1	1	0	0	0	1
1664	2	3.5	75	70	57	70	100	100	84	59.3	41.3	1	68	6	5594.41	31.61	0	1	Secondary	0	0	0	1	0	0	0	1
1665	1	2.5	100	70	87	95	100	100	100	63.6	47.1	1	64	6	1664.34	35.01	0	0	Primary	0	0	0	1	1	0	0	0
1666	3	4.5	25	30	30	35	100	100	84	62.5	23.9	1	66	6	559.44	28.64	0	0	University	0	0	0	0	0	0	0	1
1667	1	2	75	70	45	55	75	0	68	33.8	49	0	58	6	1526.81	34.29	0	1	Secondary	0	0	1	0	0	0	0	1
1668	1	2	100	80	87	70	100	100	80	52.9	54.5	0	67	6	3356.64	32.72	0	1	University	0	0	1	1	1	0	0	1
1669	1	2	75	50	47	60	100	100	72	54.9	41.4	0	63	6	2834.5	30.48	0	1	University	1	0	0	0	0	0	0	1
1670	2	3.5	100	50	72	50	87.5	100	80	56.2	39.1	1	67	6	0	37.73	0	0	Primary	0	0	0	1	0	0	0	1
1671	1	3	75	60	62	80	87.5	100	52	50.1	45.4	1	62	6	4979.02	34.96	0	1	Primary	0	0	0	0	0	0	0	1
1672	1	3	75	50	30	35	87.5	100	48	46.7	38	0	55	6	73.43	30.81	0	1	Primary	0	0	0	1	1	0	0	1
1673	1	2.5	0	40	30	45	50	0	52	29.9	38.8	1	64	6	1398.6	38.01	0	0	Primary	0	1	0	0	1	0	0	1
1674	1	2	25	50	15	25	50	33.3	8	21	42	0	63	6	3356.64	39.04	1	0	Primary	0	0	0	0	0	1	0	1
1675	1	3	100	70	82	80	100	100	75	53.7	52.6	0	63	6	755.24	38.08	0	1	University	0	0	0	0	0	0	0	1
1676	1	3	50	80	55	15	62.5	0	52	27.8	43.2	1	62	6	0	39.88	0	1	Secondary	0	0	0	1	0	0	0	1
1677	1	2.5	100	80	87	90	100	100	92	60	50	0	63	6	4784.38	32.49	0	0	University	0	0	0	1	0	0	0	1
1678	1	2.5	100	70	67	70	75	100	64	46.3	53.1	0	62	6	1608.39	30.54	0	1	University	0	1	0	1	0	0	0	1
1679	1	2	100	100	87	75	100	100	84	53.5	56.5	0	57	6	944.06	33.36	0	1	Secondary	1	0	0	0	0	0	0	1
1680	1	2.5	0	40	30	20	12.5	0	16	18.2	32.8	1	64	6	447.55	33.51	0	0	Primary	0	0	0	0	1	0	0	1
1681	3	4.5	100	100	92	95	100	100	100	60.2	54.7	0	59	6	1041.49	30.62	0	1	University	1	0	0	0	0	0	0	1
1682	4	6.5	100	80	70	95	100	100	96	61.2	49.1	0	75	6	1531.47	29.42	0	0	University	0	0	0	0	0	0	1	1
1683	1	2.5	0	60	30	46.7	62.5	0	56	34	36.7	1	60	6	839.16	36.1	0	0	Primary	0	0	0	0	0	0	1	0
1684	1	1	25	70	60	40	100	100	84	59.7	33.5	0	68	6	10237.8	39.5	0	1	Primary	0	0	0	1	0	0	0	1
1685	2	4	100	70	62	55	75	100	84	52.5	45.5	0	63	6	559.44	32.7	0	1	Secondary	0	0	0	1	0	0	0	1
1686	2	4	100	70	57	55	100	100	88	58.5	41.4	0	69	6	6937.06	32.07	0	1	Secondary	0	0	0	1	0	1	0	1
1687	1	3	100	80	72	95	100	100	96	60.3	51.1	0	74	6	2601.4	28.95	0	1	Secondary	0	0	0	1	0	0	0	1
1688	3	4.5	100	60		90	100	100	76			0	69	6	466.2	32.2	0	1	Primary	1	0	0	1	0	0	0	1
1689	3	5	0	60	62	60	62.5	66.7	72	47.7	38.1	1	72	6	2657.34	34.65	0	0	Secondary	0	1	0	0	0	0	0	1
1690	1	2.5	25	40	67	85	100	66.7	84	56.8	40.2	0	67	6	3468.53	29.9	0	1	Primary	0	0	0	0	1	0	0	1
1691	2	3.5	100	60	65	85	100	100	100	62.4	45.4	1	66	6	5146.85	33.58	0	0	Primary	0	0	0	0	0	0	0	1
1692	2	3.5	0	10	40	30	62.5	0	48	32.6	31.9	0	59	6	4377.62	30.46	1	0	Secondary	0	0	0	1	0	1	0	1
1693	1	2	75	60	55	75	100	100	84	64.9	31.4	0	70	6	4263.4	33.68	0	0	Primary	0	0	0	0	0	0	0	1
1694	2	4	100	30	52	45	87.5	100	20	36.7	49.7	1	61	6	3671.33	28.11	0	1	Secondary	0	0	0	0	1	0	0	0
1695	1	2.5	100	70	35	55	100	100	68	51.6	45.2	0	65	6	157.34	35.75	0	1	University	0	0	0	1	1	0	0	1
1696	3	5	25	40	55	45	87.5	100	44	47.1	38.7	1	61	6	783.22	36.39	0	0	Primary	0	0	0	0	0	0	0	0
1697	2	3.5	100	60	62	80	87.5	100	96	58.4	46.9	1	65	6	111.89	28.6	0	0	Primary	0	0	0	1	0	0	1	1
1698	2	3.5	75	50	47	65	62.5	100	80	54.9	36.6	0	63	6	301.05	32.43	1	0	Secondary	0	0	0	0	0	0	0	1
1699	1	3	75	70	72	85	100	100	96	61.3	46.3	0	70	6	4206.29	29.55	0	0	University	0	0	0	0	0	0	1	1
1700	1	2.5	100	60	77	70	100	100	68	52.8	48.9	0	63	6	0	39.74	0	1	Secondary	0	0	0	0	0	0	0	1
1701	2	4	100	100	67	65	87.5	100	76	52.7	48.5	0	71	6	186.48	39.48	0	1	University	0	0	0	1	0	0	0	1
1702	1	1.5	25	70	55	50	100	100	92	63.5	31.2	0	70	6	1678.32	38.08	0	0	Secondary	0	1	0	1	0	0	1	1
1703	4	5.5	100	70	67	45	100	100	100	60.4	41.1	1	68	6	1678.32	36.88	0	1	Primary	0	0	0	0	0	0	0	1
1704	3	5	100	70	87	85	100	100	100	61.7	48.6	0	70	6	3356.64	30.52	0	1	Secondary	0	0	0	1	0	0	0	1
1705	2	4	100	30	77	80	100	100	96	64.6	38.7	1	69	6	1118.88	32.81	0	1	Primary	0	0	0	0	0	0	0	0
1706	4	6	100	100		95	100	100	80			0	71	6	1174.83	36.23	0	1	University	0	0	0	1	0	0	0	1
1707	1	3	100	70	77	60	100	66.7	68	46	51.7	1	73	6	3650.35	30.6	0	0	Primary	0	1	0	0	0	0	0	1
1708	2	3.5	100	100	72	85	100	100	75	52.7	55.8	0	64	6	1678.32	36.86	0	1	Primary	0	0	0	1	0	0	0	1
1709	1	2.5	100	60	82	65	75	100	60	47	50	1	66	6	69.93	31.19	0	0	Secondary	0	0	0	0	0	0	1	1
1710	2	4	100	80	82	90	100	100	100	60	52.7	0	57	6	5902.1	29.95	0	1	Secondary	0	0	1	1	0	0	0	1
1711	3	4.5	100	50	35	55	100	100	80	56.6	39.6	1	67	6	559.44	30.43	0	0	Primary	0	0	0	0	1	0	0	1
1712	1	2.5	75	80	77	75	100	100	80	55.3	49.9	0	65	6	1554.78	28.51	1	0	Secondary	0	0	0	1	0	0	0	1
1713	1	3	0	10	62	10	12.5	33.3	48	30.4	29.3	1	60	6	279.72	38.3	0	1	University	0	0	1	0	0	0	0	0
1714	1	3	100	50	92	100	100	100	100	62.7	49.7	1	60	6	1496.5	34.81	0	1	Secondary	0	0	0	0	0	0	0	1
1715	4	6.5	100	100	57	75	100	100	84	55.8	50	0	58	6	1818.18	34.75	0	1	Secondary	0	0	0	1	0	0	0	1
1716	3	5	100	60	92	80	100	100	84	56.5	51.2	1	66	6	1678.32	36.69	0	0	Secondary	0	1	0	1	0	0	0	1
1717	1	1	100	60	82	60	87.5	100	100	57.7	47	1	61	6	608.39	35.71	0	1	Primary	1	0	0	0	0	0	1	1
1718	1	2.5	100	30	15	30	87.5	100	60	49.2	35.6	0	61	6	1143.36	33.59	0	1	Primary	0	0	0	0	1	0	0	1
1719	2	3.5	100	70	52	90	100	100	92	60.7	46	0	64	6	1990.68	32.25	0	1	Secondary	0	0	0	1	0	0	0	0
1720	2	4	0	30	30	60	87.5	100	80	63.7	22.1	0	70	6	839.16	39.12	0	0	Primary	0	0	0	0	0	0	0	1
1721	2	3.5	100	100	82	100	100	100	100	60.6	54.4	0	68	6	4475.52	30.46	0	1	Primary	0	1	0	1	0	0	1	1
1722	1	2	100	70	72	70	100	100	88	56	50.4	1	61	6	3013.99	27.02	0	1	University	0	0	0	0	0	0	0	1
1723	2	4	100	100	67	90	100	100	100	60.5	51.4	0	71	6	3524.48	28.16	0	0	Primary	0	0	0	0	0	0	0	1
1724	1	2	50	20	72	20	100	33.3	64	40.8	40.9	1	68	6	1678.32	38.9	0	1	Primary	0	1	0	0	1	0	0	1
1725	1	3	100	80	67	80	100	100	100	62.2	45.4	0	68	6	24.48	34.22	0	1	Secondary	0	0	0	1	0	0	0	1
1726	4	5.5	0	20	50	40	62.5	100	53.3	48	32.1	1	68	6	1702.8	36.29	0	0	Primary	0	0	0	0	0	0	0	1
1727	1	3	100	40	77	65	100	100	100	61.7	42.6	0	74	6	7419.58	29.81	0	1	Primary	0	0	0	0	0	0	0	1
1728	2	3.5	0	20	65	30	100	100	84	61.6	26.3	1	69	6	3216.78	31.93	0	0	Primary	0	0	0	0	0	0	0	1
1729	1	3	75	80	62	70	100	100	92	58.5	46.4	0	63	6	3618.88	32.9	0	0	Secondary	0	1	0	0	0	0	0	1
1730	3	4.5	100	60	82	70	100	100	76	53.4	51.1	1	62	6	6153.85	28.93	0	0	Secondary	0	0	0	1	0	0	0	0
1731	2	3.5	0	30	40	40	62.5	0	48	32.7	34.5	1	71	6	1258.74	31.65	0	0	Primary	0	0	0	0	1	0	0	1
1732	3	4.5	100	100	67	60	100	100	96	56.2	51.3	1	68	6	5804.2	33.97	0	0	Secondary	0	0	1	0	0	1	0	1
1733	1	3	100	60	87	85	100	100	100	63	45.8	1	65	6	2517.48	35.47	0	0	Secondary	1	0	0	1	0	0	0	0
1734	3	5	100	40	45	50	75	100	60	50.7	36.6	1	69	6	3356.64	39.75	0	0	Primary	0	1	0	1	0	0	0	1
1735	1	2.5	100	100	52	70	75	100	76	51.2	48.2	0	58	6	419.58	29.53	0	0	University	0	0	0	0	0	0	0	0
1736	2	4	100	80	87	95	100	100	92	60.1	51	0	63	6	1118.88	36.29	1	0	Primary	0	1	0	0	0	0	0	1
1737	2	4	0	20	45	13.3	100	100	65	58.1	20.6	1	65	6	4454.55	32.28	0	0	Primary	0	1	0	0	1	0	0	1
1738	3	4.5	100	70	72	65	100	100	84	54.4	50.8	0	58	6	1324.01	39.79	0	1	Secondary	0	0	0	0	1	0	0	1
1739	2	3.5	50	60	72	93.3	100	100	90	63.1	41.7	0	70	6	3825.17	28.28	0	1	Primary	0	0	0	0	0	0	0	0
1740	2	3.5	100	50	77	80	100	100	88	61	42.9	0	67	6	2279.72	39.71	0	1	Primary	0	0	0	0	0	0	0	1
1741	3	5	0	50	57	65	75	100	68	53.2	37.8	0	66	6	7104.9	28.61	0	0	Secondary	0	0	0	0	0	0	0	1
1742	2	4	100	60	72	75	87.5	100	92	57.9	46.1	0	71	6	1715.03	27.93	0	1	Secondary	0	0	0	1	0	0	0	1
1743	2	3.5	100	50	67	65	87.5	100	76	54.1	44.3	1	72	6	629.37	34.51	0	1	University	0	0	0	1	0	0	0	0
1744	1	2.5	100	100	82	80	100	100	92	57.7	52.4	0	67	6	2237.76	30.83	0	1	Secondary	0	0	0	0	0	0	0	1
1745	4	5.5	50	70	67	90	100	100	90	61.5	43.9	1	63	6	2909.09	32.17	0	0	Primary	0	0	0	1	0	0	1	0
1746	2	3.5	100	70		50	62.5	0	56			1	60	6	912.59	35.62	1	0	Primary	0	0	0	0	0	0	0	1
1747	2	4	25	100	77	60	100	100	76	58.2	39.8	1	72	6	3356.64	31.76	0	1	Secondary	0	0	0	1	0	0	0	1
1748	1	2	0	30	25	10	75	0	48	34.1	27.3	1	65	6	1678.32	30.05	0	0	Primary	0	0	0	0	0	0	0	1
1749	2	3.5	100	60	62	55	100	100	72	53.2	45.3	1	60	6	2237.76	37.51	1	0	Secondary	0	0	1	0	0	0	0	1
1750	2	3.5	100	100	82	66.7	100	100	88	53.4	56.1	0	56	6	272.73	32.96	0	1	Secondary	0	0	0	1	0	0	0	0
1751	1	2.5	100	50	45	30	75	100	36	39.4	44.6	1	63	6	888.11	36.01	0	0	Primary	0	0	1	0	0	0	0	1
1752	2	3.5	100	50	82	100	100	100	96	62.6	47.6	1	70	6	6130.54	34.23	0	1	Primary	0	1	0	0	1	0	0	1
1753	2	3.5	50	60	77	80	75	100	84	56.5	43.3	0	74	6	4657.34	30.15	0	1	Secondary	0	0	0	0	0	0	0	1
1754	1	2.5	100	40	62	85	100	100	100	63.4	42.6	0	58	6	9000	37.79	0	1	University	0	0	0	0	0	0	1	1
1755	3	4.5	75	60		60	100	100	80			1	60	6	699.3	31.68	0	1	Secondary	0	1	0	0	0	0	0	1
1756	2	3.5	75	20	40	10	50	100	80	51.5	26.7	1	66	6	2601.4	30.79	0	0	Secondary	0	0	1	0	1	0	0	1
1757	3	4.5	100	100	82	75	100	100	85	54	55.7	0	72	6	8734.62	30.17	0	0	Secondary	0	0	0	0	0	0	0	1
1758	1	2.5	0	20	55	70	75	100	72	61.7	23.4	0	66	6	3916.08	35.24	0	1	Primary	0	0	0	0	0	0	0	1
1759	3	4.5	0	40	72	65	75	100	72	58.3	30.5	1	65	6	3356.64	38.58	0	0	Primary	0	0	0	0	0	0	0	1
1760	4	6.5	100	70	62	86.7	100	100	68	53.6	50.1	0	66	6	2541.96	32.45	0	0	Secondary	0	0	0	0	0	0	0	1
1761	2	4	100	100	100	80	100	100	96	59.1	52.6	0	69	6	2517.48	31.59	0	0	Secondary	0	0	0	0	0	0	0	1
1762	2	3.5	100	70	72	75	75	100	72	49.7	51.2	1	66	6	348.72	29.37	0	1	University	0	0	0	0	1	0	0	0
1763	1	1	100	40	50	53.3	62.5	100	80	53.8	36.4	0	61	6	454.08	37.31	0	1	Primary	0	0	0	0	0	0	0	1
1764	2	3.5	100	50		40	87.5	100	64			0	64	6	2094.41	35.43	0	1	University	0	0	0	0	0	0	0	1
1765	2	4	25	50	57	35	62.5	100	40	41.7	39.6	1	63	6	4603.73	27.26	0	1	Primary	0	1	0	0	0	0	0	0
1766	2	3.5	100	70	67	85	100	100	96	60.3	48.2	1	64	6	6293.71	28.39	0	1	Primary	0	0	0	0	0	0	0	0
1767	3	5	50	40	72	55	62.5	100	72	53.5	35.2	1	73	6	839.16	38.66	1	0	University	0	0	1	0	0	0	0	1
1768	4	5.5	0	10	32	25	37.5	0	48	31.2	27	1	66	6	11356.6	36.56	0	0	Primary	0	0	0	0	0	0	0	0
1769	2	4	100	100		70	100	100	84			0	68	6	279.72	30.4	0	1	Primary	0	0	0	0	0	0	0	1
1770	1	2	100	50	62	60	100	100	84	56.9	43.6	0	58	6	6153.85	30.77	0	1	Secondary	0	0	0	0	0	0	0	1
1771	4	7	100	60	57	65	100	100	88	58	44.2	1	73	6	8449.88	36.31	0	1	Primary	0	0	0	0	0	0	0	1
1772	3	5	100	50	67	60	75	100	56	45.4	49	0	56	6	1133.57	38.76	0	1	University	0	0	0	0	0	0	0	1
1773	1	2.5	100	100	92	85	100	100	96	59	53.3	0	61	6	1554.78	29.31	0	1	University	0	0	0	0	0	0	1	1
1774	1	2.5	100	70	40	50	100	100	80	53.6	45.1	0	67	6	4573.43	28.88	0	0	Primary	0	0	0	0	0	0	1	1
1775	1	3	100	100	77	75	87.5	100	76	50.7	55.1	0	74	6	3377.62	32.49	1	0	Secondary	0	0	0	0	0	0	0	1
1776	3	5	50	70	67	55	100	100	72	53.2	45.3	1	71	6	2310.02	28.36	0	0	Primary	0	0	1	0	0	0	0	1
1777	2	3.5	75	70	77	75	100	100	80	56.7	47	1	60	6	1454.55	32.01	0	0	University	0	0	0	0	0	0	0	1
1778	3	5	100	60	50	35	87.5	100	56	44.3	47.7	1	60	6	559.44	37.67	0	1	Secondary	0	1	0	0	1	0	0	1
1779	2	3.5	100	80	77	80	100	100	92	58.4	50.2	0	60	6	1370.63	36.35	0	1	University	0	0	0	0	0	0	0	1
1780	1	3	50	60	67	60	100	100	85	62.2	34.1	1	69	6	335.66	33.46	0	0	University	0	0	0	0	0	0	1	0
1781	2	3.5	100	70		65	100	100	96			0	65	6	671.33	29.04	1	0	Secondary	0	0	0	0	0	0	0	1
1782	3	5	75	50	40	50	100	100	68	52.6	41.6	0	62	6	1939.39	32.42	0	0	University	0	0	0	0	0	0	0	1
1783	1	2	100	100	72	90	100	100	68	51.3	56.7	0	60	6	3440.56	39.52	0	1	Primary	0	0	0	0	0	0	0	1
1784	2	4	100	50	82	65	100	100	88	58.4	45	1	69	6	1924.24	31.84	0	0	University	0	0	0	0	0	0	0	1
1785	2	4	100	30	55	66.7	87.5	100	80	56.7	39.9	1	64	6	5202.8	36.98	0	1	Primary	0	0	0	0	1	0	0	0
1786	1	3	0	20	25	5	62.5	100	44	46.4	22.3	1	64	6	895.1	33.61	0	0	Primary	0	1	0	0	0	0	0	1
1787	3	5	100	70	87	80	100	100	88	57	51.7	1	68	6	3636.36	28.76	0	0	Secondary	0	0	0	0	0	0	0	0
1788	1	1	0	40	40	55	62.5	0	52	34.4	36.3	1	61	6	839.16	34.31	0	0	Primary	0	0	0	0	0	0	0	1
1789	3	4.5	75	60	50	93.3	100	100	100	65.8	39.4	0	68	6	1821.68	32.95	0	0	Primary	0	0	0	0	0	0	0	1
1790	3	4.5	50	60	67	70	100	100	88	60.3	40.9	1	66	6	2055.94	33.62	0	0	Secondary	0	0	0	1	0	0	1	1
1791	1	3	100	50	30	66.7	100	100	80	59.4	36.6	1	67	6	1846.15	32.31	0	0	Secondary	0	0	0	1	0	0	0	1
1792	2	3.5	75	100	60	60	100	100	76	52.3	50.3	0	59	6	2144.52	37.35	0	1	Primary	0	0	0	0	0	0	0	1
1793	2	4	100	100	72	80	100	100	92	56.7	53.7	0	61	6	5314.69	31.57	1	0	Secondary	0	0	0	0	0	0	0	1
1794	1	3	100	60	47	20	87.5	66.7	48	36	48.9	0	71	6	1958.04	36.47	0	0	University	0	0	0	0	1	0	1	1
1795	2	4	0	20	40	40	50	66.7	56	47	23.4	1	70	6	671.33	28.5	0	0	Primary	0	0	1	0	0	0	1	1
1796	3	4.5	100	70	82	70	75	100	64	46.7	53.4	0	66	6	3604.9	29.45	0	1	University	0	0	0	1	0	0	0	1
1797	1	2.5	100	100	50	80	100	100	96	58.9	49.5	0	63	6	1447.55	34.18	0	1	Primary	0	0	0	1	0	0	0	1
1798	1	3	0	60	42	10	100	66.7	68	47.3	34.3	1	60	6	583.92	37.21	0	0	Secondary	0	0	0	0	1	0	0	1
1799	2	4	100	80	77	80	100	100	84	55.9	51.9	0	70	6	8594.41	32.84	0	1	Primary	0	0	0	0	0	0	0	1
1800	2	4	0	40	40	30	25	100	44	44	24.9	0	56	6	839.16	35.36	0	0	University	0	0	0	0	1	0	0	0
1801	4	6	25	60	67	60	62.5	100	72	53.4	36.1	0	64	6	993.01	37.66	0	1	University	0	0	0	0	0	0	0	1
1802	4	5.5	100	60	87	85	87.5	100	56	47.5	55.1	1	60	6	3286.71	28.24	0	0	Secondary	0	0	0	1	1	0	1	1
1803	3	4.5	0	70	67	80	75	100	88	59.3	38.5	0	62	6	2769.23	30.64	0	0	University	0	0	0	0	0	0	0	1
1804	4	7	100	100	97	70	100	100	92	55.3	55.9	1	65	6	8243.36	29.74	0	1	University	0	0	0	0	0	0	0	1
1805	4	5.5	100	80	62	80	100	100	96	59.4	48.6	1	62	6	579.02	28.6	1	0	University	0	0	1	1	1	0	0	1
1806	4	6	25	30	20	20	50	100	56	45.4	29.1	1	64	6	1258.74	32.65	1	0	University	0	0	0	0	0	0	0	1
1807	4	6	100	50	62	65	100	100	92	58.7	44.4	1	67	6	2755.24	33.93	0	0	University	0	0	0	0	0	0	1	0
1808	1	2.5	0	40	40	55	62.5	0	60	36.6	35.3	1	66	6	1118.88	34.09	0	0	Secondary	0	0	0	0	0	0	0	1
1809	3	5	100	70	45	80	100	100	92	59.8	44.9	0	63	6	5888.11	30.59	1	0	Secondary	0	0	0	0	0	0	1	0
1810	4	6	100	60	92	70	87.5	100	64	48.4	53.7	1	66	6	3776.22	33.14	0	1	Secondary	0	0	1	1	0	0	0	0
1811	1	1	100	70	92	70	100	66.7	84	51.4	51.1	1	75	6	2145.45	30.16	0	0	University	0	0	0	0	0	0	0	1
1812	1	2.5	100	70	87	75	100	100	100	58.8	51.9	0	72	6	2973.19	30.75	0	1	Primary	0	0	0	1	0	0	0	1
1813	1	2	100	100	67	40	100	100	100	54.3	52.2	0	60	6	3034.97	28.81	0	1	University	0	0	0	0	0	0	0	1
1814	2	4	75	70	77	80	100	100	92	59.5	47.4	0	58	6	1930.07	38.37	0	0	University	0	0	0	0	0	0	0	1
1815	4	6	100	40	47	45	75	100	88	57.1	34.3	0	73	6	664.34	30.51	0	0	Primary	0	0	0	1	0	0	0	1
1816	3	5	100	80	87	70	100	100	92	58.4	48.8	1	66	6	2759.91	38.9	0	1	Secondary	0	0	1	0	1	0	0	1
1817	3	5	100	70	72	80	100	100	75	54	51.3	0	66	6	1048.95	29.45	0	1	Secondary	0	0	0	0	0	0	0	1
1818	2	3.5	100	10	77	85	100	100	84	61.5	40.4	1	63	6	2909.09	30.17	0	0	Primary	0	0	0	0	1	0	0	1
1819	1	2.5	100	60	52	75	87.5	100	96	61	40.4	1	68	6	839.16	39.86	0	1	Primary	0	0	0	1	0	0	0	1
1820	3	4.5	0	20	60	55	75	100	88	64.2	21.9	1	71	6	223.78	30.52	0	1	Secondary	0	0	0	0	0	0	0	1
1821	1	3	100	70	77	40	100	100	73.3	50.6	48.9	1	63	6	1604.66	28.14	0	0	Secondary	0	0	0	0	0	0	0	1
1822	3	5	75	0	62	90	87.5	100	88	63.7	34.1	0	64	6	3356.64	35.87	0	1	Secondary	0	0	0	1	0	0	0	1
1823	1	3	100	100	72	55	100	100	96	55.1	52.7	0	63	6	1216.78	30.1	0	1	University	0	0	0	0	0	0	0	1
1824	1	3	100	60	77	70	100	100	56	47.8	53.7	0	62	6	6310.02	30.22	0	0	Primary	0	0	0	0	0	0	0	1
1825	3	4.5	0	20	35	20	75	100	56	53.3	21	1	70	6	2685.31	31.11	0	0	Primary	0	0	0	1	0	0	0	1
1826	1	3	0	20	50	55	87.5	100	90	66.7	20.2	1	63	6	4685.31	33.74	0	0	Secondary	0	0	0	0	0	0	0	1
1827	3	5	0	20	30	35	75	100	72	56.4	23.9	1	61	6	3391.61	31.92	1	0	Secondary	0	0	0	1	1	0	0	0
1828	4	5.5	100	80	57	75	87.5	100	88	55.9	47.8	1	64	6	1678.32	39.04	1	0	University	1	0	0	1	1	0	1	1
1829	2	4	75	60	50	65	100	100	80	62.5	31.9	0	75	6	1300.7	28.44	0	0	Primary	0	0	1	1	0	0	0	1
1830	2	4	100	50	67	53.3	75	100	72	49	46.9	1	63	6	1356.64	31.84	0	1	Secondary	0	0	0	1	1	0	0	1
1831	3	4.5	0	20	55	60	87.5	100	64	60	24.4	1	63	6	7160.84	34.97	0	0	Primary	0	0	0	0	0	0	0	1
1832	3	4.5	25	75	82	90	75	66.7	92	53.8	46	0	70	6	7160.84	32.7	0	1	Primary	0	0	0	1	0	0	0	1
1833	1	2	100	80	82	95	100	100	88	57.8	53.3	1	68	6	0	37.4	0	1	University	0	0	0	0	1	0	0	1
1834	1	2	50	60	62	70	75	100	70	51.4	44.4	1	71	6	3636.36	36.45	0	0	Primary	1	0	0	0	0	0	0	0
1835	2	4	100	70	72	70	100	100	60	51.2	48.7	1	71	6	3356.64	34.94	0	0	Primary	0	1	0	1	1	0	0	1
1836	2	4	50	60	52	60	87.5	100	92	63.1	30.9	1	75	6	839.16	39.37	0	1	Primary	0	1	0	0	1	0	0	1
1837	1	3	0	40	30	40	75	100	48	49.7	29.1	1	61	6	1678.32	33.79	0	0	Secondary	0	0	0	0	0	0	0	1
1838	1	2.5	100	80	77	70	100	100	88	56.3	50.6	1	70	6	1538.46	37.76	0	0	Primary	0	1	0	1	0	0	0	1
1839	3	4.5	50	40	35	45	75	100	72	55.1	30.4	1	69	6	6461.54	36.89	0	0	Primary	0	1	0	1	0	0	0	1
1840	4	6	75	100	67	65	100	100	72	51.5	51.8	0	62	6	4895.1	30.93	0	0	Secondary	0	0	1	1	0	0	0	1
1841	1	2	100	70	67	75	100	100	88	57.1	49	0	55	6	2398.6	31.9	0	1	University	0	0	0	1	0	0	0	1
1842	3	4.5	25	40	55	65	87.5	100	84	59.7	34.6	1	66	6	3146.85	32.47	0	0	Secondary	0	0	0	0	0	0	0	1
1843	4	6	0	0	25	20	50	33.3	48	39.4	20.6	1	63	6	372.96	30.22	0	0	Secondary	0	0	0	1	1	0	0	1
1844	4	5.5	100	60	92	80	100	100	84	57.6	49.1	1	66	6	5632.87	34.86	0	1	Secondary	0	0	0	0	0	0	0	1
1845	2	3.5	50	40	50	5	75	66.7	36	37.9	33.5	1	61	6	895.1	33.63	0	0	University	0	0	0	0	0	0	1	1
1846	2	3.5	100	70	67	80	100	100	92	62.4	41.8	0	63	6	2365.97	36.63	0	1	Primary	0	0	0	0	1	0	0	1
1847	2	3.5	100	60	92	70	100	100	72	53.4	50.4	1	63	6	5972.03	31.73	0	0	Primary	0	0	0	0	0	0	0	0
1848	3	4.5	100	70	57	75	100	100	92	59.4	45.5	0	71	6	1597.9	29.79	0	1	Primary	0	0	0	1	0	0	0	0
1849	3	4.5	75	70	52	60	87.5	100	76	54.7	41.2	1	66	6	1702.8	38.24	0	0	University	0	0	0	1	1	0	0	1
1850	1	3	50	50	45	50	62.5	33.3	72	38.8	44	0	58	6	419.58	33.03	0	1	Secondary	1	0	0	0	0	1	0	1
1851	1	3	100	60	77	33.3	100	100	88	53.5	47.2	1	63	6	335.66	33.85	1	0	Secondary	0	0	0	0	1	0	0	1
1852	1	3	0	50	77	65	75	100	76	61.1	27.6	1	61	6	839.16	32.85	0	0	Primary	0	0	0	0	0	0	0	1
1853	3	4.5	75	40	35	40	62.5	100	76	52	33.8	1	60	6	2125.87	38.76	0	1	Secondary	0	0	0	0	1	0	0	1
1854	1	2.5	75	50	50	70	75	100	52	47.1	44.8	1	64	6	2937.06	36.46	0	0	Secondary	0	0	0	1	0	0	0	1
1855	1	2.5	100	100	57	80	100	100	100	63.9	42.2	0	59	6	3220.28	36.16	1	0	Secondary	0	0	0	1	0	0	0	1
1856	3	4.5	0	60	55	30	37.5	0	44	26.2	39.1	1	71	6	4979.02	34.6	0	0	University	0	1	0	0	0	0	0	1
1857	1	1	100	60	82	95	87.5	100	96	59.8	49	0	67	6	2755.24	36.68	1	0	Secondary	0	0	0	1	0	0	1	1
1858	1	2.5	100	100	92	100	100	100	92	58.6	55.8	0	59	6	2681.82	33.02	0	0	University	0	0	0	0	0	0	0	1
1859	3	4.5	100	60	72	90	100	100	100	62.7	46.4	1	71	6	839.16	33.92	0	1	Primary	0	0	0	0	0	0	0	1
1860	4	5.5	0	20	62	55	87.5	100	64	57.9	27.7	1	71	6	10195.8	29.69	0	0	Secondary	0	0	1	0	0	0	0	1
1861	1	2	100	80	87	55	100	100	80	52.2	52.6	1	62	6	547.79	35.26	0	0	Secondary	0	0	0	0	1	0	0	0
1862	4	5.5	100	80	87	95	87.5	100	92	56.8	54.2	0	63	6	4391.61	28.17	0	1	University	0	0	1	0	0	0	1	0
1863	1	3	50	40	55	60	100	100	100	64.7	33.6	0	64	6	5202.8	34.17	0	1	Secondary	0	0	0	0	0	0	0	0
1864	1	2.5	100	40	45	55	100	100	84	57	41	0	61	6	6048.95	29.8	0	1	Secondary	0	0	0	0	0	0	0	1
1865	1	3	100	100	67	90	100	100	96	58.9	52.7	0	71	6	108.39	31.05	0	0	University	0	0	0	0	0	0	0	1
1866	1	1.5	0	20	35	25	50	100	44	48	21.3	1	64	6	7412.59	33.02	0	1	Secondary	0	0	0	0	1	0	0	1
1867	3	5	75	70		80	100	100	75			0	63	6	6495.34	29.55	0	0	Primary	0	0	0	1	0	0	0	1
1868	3	4.5	50	100	57	75	50	100	64	45.4	49.1	0	62	6	97.9	27.87	0	0	Secondary	0	0	1	0	0	0	0	0
1869	1	2.5	100	100	75	85	100	100	88	55.6	55.5	0	55	6	5349.65	35.12	0	0	University	0	0	0	0	1	0	0	1
1870	4	5.5	75	100	87	35	37.5	0	52	18.5	62.1	1	69	6	3160.84	33.55	0	0	Secondary	0	0	0	0	0	0	0	1
1871	4	7	50	40	57	40	50	0	32	21.3	48.9	1	62	6	2293.71	39.81	0	1	University	0	0	0	0	0	0	0	0
1872	2	3.5	0	30	35	15	62.5	100	96	63.3	13.7	1	69	6	419.58	35.79	0	0	Secondary	0	0	0	0	0	0	0	1
1873	3	4.5	100	100	67	80	100	100	80	55.1	51.7	1	67	6	839.16	36.4	0	1	Primary	0	0	0	1	0	0	0	1
1874	3	4.5	0	40	57	60	100	100	84	64.5	27.3	1	65	6	2590.91	38.79	0	0	Secondary	0	0	0	0	0	0	0	1
1875	1	3	0	70	45	40	87.5	100	64	53.6	32.9	0	63	6	1398.6	30.36	0	1	University	0	0	0	0	0	0	0	1
1876	1	3	100	60	77	50	100	100	64	48.7	50.7	1	65	6	2965.03	31.64	0	0	Primary	0	0	0	0	0	0	0	1
1877	3	4.5	100	60	47	80	100	100	92	59.3	45.6	0	67	6	2590.91	29.86	0	0	Secondary	0	0	0	0	0	0	0	1
1878	1	2	100	100	67	65	75	0	60	28.1	61.6	0	57	6	251.75	39.78	1	0	Secondary	0	0	0	0	0	0	0	1
1879	1	3	25	40	25	30	75	100	64	53.7	25.5	1	64	6	335.66	32.65	0	1	Primary	0	0	0	0	0	0	0	1
1880	2	3.5	75	50	52	55	87.5	100	80	57.6	35.7	1	61	6	1482.52	29.22	0	0	Secondary	0	0	1	1	0	0	0	1
1881	4	5.5	100	60	77	90	100	100	92	60.4	48	0	62	6	6884.62	35.67	0	1	Secondary	0	0	0	0	0	0	0	1
1882	1	1.5	100	100	87	80	100	100	88	56.5	53.6	0	74	6	2685.31	35.84	0	1	Secondary	0	0	0	0	0	0	0	1
1883	2	4	50	40	40	40	62.5	66.7	68	42.5	40.7	1	60	6	3561.77	37.78	0	1	Primary	0	0	0	0	1	0	0	1
1884	2	4	75	10	45	70	100	100	100	69	26.4	1	60	6	4755.24	38.95	0	0	Primary	1	0	0	1	0	0	1	1
1885	1	3	25	50	45	40	75	100	68	55.7	27.3	1	60	6	7486.01	31.7	0	1	Secondary	0	0	1	0	0	0	0	1
1886	1	3	100	50	77	45	100	100	64	48.2	50.3	0	56	6	3916.08	30.74	0	0	University	0	0	0	0	1	0	0	1
1887	1	3	0	50	35	10	75	100	44	45.8	29.2	1	69	6	2797.2	35.93	0	0	University	0	1	0	0	1	0	0	1
1888	3	4.5	100	60	67	40	100	100	64	47.5	50.1	1	62	6	3503.5	27.19	0	0	Primary	0	0	0	0	1	0	0	1
1889	1	3	75	20	45	40	75	100	92	58	31.9	1	67	6	2349.65	30.51	0	0	Secondary	0	0	0	0	0	0	0	1
1890	2	4	25	20	47	35	62.5	100	64	53.9	24.2	1	72	6	839.16	31.83	0	0	Primary	0	0	0	0	0	0	0	1
1891	1	1.5	75	10	35	46.7	50	0	60	31.4	40.1	1	61	6	1454.55	37.85	0	1	Primary	0	0	0	0	0	0	0	0
1892	3	4.5	100	70	77	70	87.5	100	72	51	51.1	0	62	6	0	30.89	0	1	Secondary	0	0	0	1	0	0	0	1
1893	4	7	25	60	27	35	75	33.3	36	35.8	34.4	1	63	6	2517.48	34.74	0	1	Primary	0	0	0	0	0	0	0	0
1894	3	4.5	100	80		100	100	100	92			1	62	6	982.52	32.59	0	0	Secondary	0	0	1	1	0	0	0	1
1895	2	3.5	100	80	92	75	100	100	80	53.3	55.3	0	64	6	48.95	35.81	0	0	University	0	0	0	1	0	0	0	1
1896	2	3.5	100	80	45	60	100	100	100	59.9	43.9	0	62	6	3524.48	35.53	1	0	Secondary	0	0	0	1	0	0	0	1
1897	3	4.5	75	40	55	65	100	100	84	60.2	37.4	1	61	6	391.61	38.71	0	0	Primary	0	0	0	0	0	0	0	1
1898	3	4.5	25	100	62	50	62.5	100	80	52.8	39.1	1	60	6	4412.59	33.87	0	1	University	0	0	0	1	1	0	0	1
1899	2	4	75	80	42	70	87.5	100	100	59.7	42.6	0	73	6	6498.83	27.78	0	1	Secondary	0	0	0	0	0	0	0	1
1900	1	1.5	100	80	62	50	100	100	72	49.9	51	0	61	6	1318.18	34.63	0	1	University	0	0	0	1	0	0	0	1
1901	3	4.5	75	70	77	65	100	100	96	61.3	42.4	1	68	6	1684.85	34.7	0	0	Secondary	0	0	0	1	1	0	0	0
1902	3	4.5	75	70	82	65	100	100	88	59.5	43.1	1	69	6	1185.31	31.78	0	0	Primary	0	0	0	0	1	0	1	0
1903	3	4.5	0	50	40	10	75	100	88	58.3	22.9	1	60	6	1048.95	39.68	0	0	Secondary	0	1	0	0	1	0	0	1
1904	1	1	100	70	67	60	100	100	64	50	49.9	1	60	6	1678.32	35.75	1	0	Primary	0	0	1	0	0	0	0	0
1905	2	4	100	60	72	75	100	100	84	59.1	43.8	1	67	6	545.45	39.47	0	0	Secondary	0	1	0	0	0	0	0	1
1906	2	3.5	50	20	40	60	87.5	0	72	39.7	41.3	1	72	6	6153.85	39.3	0	1	Primary	0	0	0	0	0	0	0	0
1907	2	4	100	70	77	45	87.5	66.7	76	43.7	52.8	0	64	6	919.58	29.31	0	0	Secondary	0	0	0	1	0	0	0	0
1908	1	2	100	100	92	80	100	100	92	56.5	55.4	0	59	6	923.08	32.55	0	1	University	0	0	0	0	0	0	0	1
1909	2	3.5	100	60	72	60	100	100	84	56.2	46.1	0	65	6	1118.88	36.1	1	0	University	0	0	0	1	0	0	0	1
1910	1	2	100	50	97	90	100	100	88	60.5	47.4	0	60	6	1073.43	32.13	0	0	University	0	0	0	0	0	0	0	1
1911	3	5	100	80	87	85	100	100	92	58.6	51.6	0	72	6	4615.38	32.87	0	0	University	0	0	0	0	0	0	0	1
1912	2	4	100	60	52	65	87.5	100	48	45.3	49.4	1	72	6	3227.97	33.41	0	0	Primary	0	0	0	1	0	0	0	1
1913	2	4	75	20	72	40	25	33.3	40	25.5	47.1	0	68	6	1678.32	30.91	0	1	University	0	0	0	0	0	0	0	1
1914	3	5	100	80	82	75	100	100	88	56.6	51.3	1	66	6	2489.51	28.97	0	0	University	0	0	0	0	0	0	0	0
1915	1	2	100	100	92	90	100	100	92	57.1	56.4	0	63	6	559.44	34.41	1	0	University	0	0	0	0	0	0	0	0
1916	2	3.5	75	80	40	30	50	66.7	44	33.2	45.4	0	59	6	136.36	33.03	0	1	Secondary	0	0	0	1	0	0	0	1
1917	2	4	100	60	82	80	87.5	100	88	55.2	51.4	1	65	6	7412.59	28.31	0	1	Secondary	0	0	1	1	0	0	0	1
1918	2	3.5	100	100	87	80	100	100	100	58.8	53.8	0	68	6	7216.78	35.69	0	0	Secondary	0	0	0	1	0	0	0	1
1919	2	3.5	100	40	72	70	100	100	84	58.2	43.9	1	64	6	3300.7	30.35	0	0	University	0	0	1	0	1	0	0	1
1920	3	5	100	100	82	95	100	100	92	57.9	55.2	1	68	6	992.07	28.45	0	0	University	0	0	0	0	0	0	0	1
1921	1	2.5	100	60	45	60	87.5	100	64	50.2	44.8	0	58	6	770.4	39.96	1	0	University	0	0	0	1	0	0	0	1
1922	4	6	100	40	82	35	100	100	44	44	48.6	1	65	6	6993.01	39.75	0	0	University	0	0	0	1	1	0	0	1
1923	3	5	75	100	72	65	75	100	68	47.7	51.7	1	70	6	1430.3	32.79	0	0	University	0	0	0	0	1	0	0	1
1924	1	2	100	100	62	80	100	100	100	60	49.7	0	72	6	3076.92	30.3	0	0	Primary	0	0	0	0	0	0	0	1
1925	1	2.5	100	50	62	50	100	100	100	60.2	41.5	1	69	6	1181.82	30.3	1	0	Primary	0	0	0	0	0	0	0	1
1926	1	3	100	100	82	80	100	100	88	58.9	48.7	0	68	6	2461.54	38.52	0	1	Secondary	0	0	0	1	0	0	0	1
1927	1	2.5	100	60	62	75	100	100	100	61.9	44	0	65	6	2378.79	35.81	0	1	Primary	0	0	0	1	1	0	0	1
1928	4	5.5	100	100	57	100	100	100	100	60.9	51.9	0	63	6	2300.7	34.68	0	1	Primary	0	0	0	0	0	0	0	1
1929	4	6	100	100	82	100	100	100	100	61	53.5	0	72	6	5769.23	36.2	1	0	Primary	0	0	0	0	0	0	0	1
1930	1	2.5	75	30	67	35	50	33.3	48	29.3	47.8	1	67	6	1657.34	36.96	0	1	University	0	0	1	1	0	0	0	1
1931	3	5	75	70	35	65	100	100	92	59.7	40.7	0	72	6	839.16	31.16	0	0	Primary	1	0	0	1	0	0	0	1
1932	3	5	0	20	25	25	75	100	48	52	20.7	1	68	6	1331.93	30.74	0	0	Primary	0	0	0	1	1	0	0	1
1933	1	2.5	100	80	62	85	87.5	100	92	57.9	48.2	0	66	6	685.31	38.89	0	0	Secondary	0	0	0	0	0	0	0	1
1934	2	4	100	100	57	50	87.5	100	52	42.3	54.9	0	56	7	1246.27	31.9	0	0	Primary	0	0	0	1	0	0	0	0
1935	2	3.5	0	100	52	86.7	100	100	100	67.9	34.1	0	73	7	769.23	32.75	0	1	Secondary	0	0	0	1	0	0	0	1
1936	2	3.5	100	50	82	80	100	100	88	58.6	47.8	0	58	7	3339.16	31.58	0	1	Secondary	0	0	0	0	1	0	0	1
1937	4	6.5	75	20	35	40	62.5	100	36	42.8	35.4	1	62	7	669	29.96	0	1	Primary	0	1	0	0	1	0	0	0
1938	4	6.5	100	100	77	95	100	100	100	60.2	53.6	1	64	7	3451.28	38.24	0	0	Primary	0	0	0	0	0	0	1	1
1939	4	6	100	60	65	85	100	100	100	62.4	45.4	0	66	7	5804.2	31.5	0	1	Primary	0	0	0	1	0	0	0	1
1940	3	5	100	100	92	75	100	100	80	51.9	58.5	0	64	7	6601.98	32.55	0	1	Primary	0	0	0	0	0	0	0	1
1941	2	4	0	0	50	50	12.5	100	92	59.2	15.4	1	67	7	48.95	32.66	0	0	Primary	0	0	0	1	1	0	0	1
1942	3	5	100	100	72	90	100	100	84	57.4	51.4	0	61	7	2342.66	30.58	0	1	Primary	0	0	0	1	0	0	0	1
1943	2	4	75	80	52	60	75	66.7	40	36.6	50.9	0	64	7	4951.05	39.26	0	1	Secondary	0	0	0	1	0	0	0	1
1944	4	5.5	100	100	82	100	100	100	100	60.6	54.4	0	61	7	4559.44	30.72	0	1	Secondary	0	0	0	0	0	0	0	1
1945	3	4.5	100	80	52	95	100	100	100	63.3	45.4	0	69	7	1213.99	33.3	0	0	Primary	0	0	0	0	0	0	0	1
1946	1	2	0	30		40	37.5	100	52			1	61	7	111.89	38.17	0	0	Primary	0	0	0	0	1	0	0	1
1947	3	5	100	100	57	75	100	100	96	58.1	50.3	0	61	7	2578.09	30.79	1	0	Primary	0	0	0	1	0	0	0	1
1948	4	5.5	100	50		80	100	100	96			0	59	7	6209.79	33.58	1	0	Primary	0	0	0	1	0	0	0	1
1949	1	2.5	0	30	15	10	62.5	0	24	23.9	33.5	1	66	7	2237.76	33.94	0	0	Primary	0	0	0	1	0	0	1	1
1950	3	4.5	0	20	72	75	100	100	92	69.6	24.5	0	63	7	1702.8	32.36	0	1	Primary	0	0	1	1	0	0	0	1
1951	4	6	75	20	40	40	87.5	100	60	50.2	37	1	61	7	1283.22	31.07	0	0	Primary	0	0	0	0	0	0	0	1
1952	1	1.5	0	30	52	55	50	100	44	47.4	30.3	0	61	7	1275.06	35.29	0	1	Primary	0	0	0	0	1	0	0	1
1953	2	3.5	25	50	87	40	75	0	20	18.6	57.6	1	68	7	1737.76	27.71	0	0	University	0	0	0	1	0	0	0	1
1954	4	5.5	0	50	52	35	87.5	100	84	57.3	32.3	0	70	7	4524.48	31.31	1	0	Primary	0	0	0	0	0	0	0	1
1955	3	4.5	100	80	87	85	100	100	92	58.1	52.5	0	67	7	4220.28	33.89	1	0	Primary	0	0	0	1	0	0	0	1
1956	4	6	0	40	55	50	100	100	100	67.8	25	1	73	7	1678.32	27.91	0	0	Primary	0	0	0	1	0	0	0	1
1957	1	2.5	50	50		40	37.5	33.3	55			1	71	7	1143.36	30.44	1	0	Primary	0	1	0	1	0	1	0	1
1958	2	4	100	60	77	66.7	100	100	66.7	53.9	45.6	1	60	7	740.09	38.09	0	0	Primary	0	0	0	0	1	0	0	1
1959	3	5	0	60		80	62.5	100	95			0	69	7	9720.28	28.24	0	0	Primary	0	0	0	0	1	0	0	1
1960	2	3.5		40		53.3	100	100	90			1	68	7	1062.94	35.46	0	0	Secondary	0	0	0	1	0	0	0	1
1961	4	5.5	75	60	45	50	75	100	80	51.8	42.3	1	69	7	3426.57	31.25	0	1	Primary	0	1	0	0	0	0	0	1
1962	1	2.5	100	100		65	62.5	66.7	48			0	59	7	167.83	30.82	0	0	Secondary	0	0	0	1	0	0	0	0
1963	2	4	0	40		40	50	100	60			0	62	7	1702.8	31.17	0	1	Primary	0	0	0	1	0	0	0	1
1964	2	3.5	100	20	82	60	100	100	92	59	43.4	0	56	7	1307.69	32.54	0	1	Secondary	0	0	0	0	0	0	0	1
1965	3	5	100	40	45	50	75	100	64	52.2	35.3	0	68	7	325.17	34.06	1	0	Secondary	0	0	0	1	0	0	0	1
1966	2	4	100	70	62	75	87.5	33.3	72	41	53.9	0	67	7	1958.04	36.91	1	0	University	0	0	0	0	0	0	0	0
1967	3	5	75	60	72	75	87.5	100	92	61.3	39.3	1	66	7	223.78	37.19	0	1	University	0	0	0	0	0	0	1	1
1968	3	5	100	80		73.3	100	100	86.7			1	66	7	8272.73	35.07	0	0	Primary	0	0	0	1	1	0	0	0
1969	3	4.5	100	80		80	87.5	100	88			0	59	7	1993.01	34.33	0	1	Secondary	0	0	0	0	0	0	0	1
1970	2	4	100	100		100	100	100	100			0	59	7	5059.44	32.26	0	1	Primary	0	0	0	1	0	0	0	1
1971	2	4	66.7	40		70	100	100	92			1	65	7	2937.06	30.03	0	1	Secondary	0	1	0	1	0	0	0	1
1972	2	4	75	60	62	50	100	100	68	53.2	42.3	1	61	7	4072.26	34.91	0	0	Primary	0	0	0	0	0	0	0	1
1973	1	3	100	70	72	65	100	100	92	57.4	48.1	1	60	7	8045.45	33.76	0	0	University	0	0	0	1	0	0	0	1
1974	1	3	75	100	72	65	100	100	92	56.7	50	0	62	7	8923.08	28.67	0	1	University	0	0	0	0	0	0	0	1
1975	1	2.5	100	70	62	65	100	100	88	58	44.8	0	62	7	608.39	33.21	0	0	Primary	1	0	0	1	0	0	0	0
1976	3	5	100	60	55	65	100	100	76	54.2	46.6	1	61	7	2045.45	32.25	0	0	Primary	0	0	1	0	0	0	0	0
1977	2	4	100	70	82	80	100	100	84	55.6	52.4	0	58	7	3776.22	27.36	0	1	University	0	0	0	1	1	0	0	0
1978	3	4.5		20			25	100				1	68	7	1657.34	35.29	1	0	Primary	0	0	1	0	0	0	0	0
1979	4	5.5	100	70	70	75	100	100	76	53.4	51.6	1	69	7	3146.85	34.65	0	0	Primary	0	0	0	1	0	0	0	1
1980	3	5	0	40	62	50	100	100	64	58.4	29.4	1	67	7	2255.24	38.55	0	0	Primary	0	1	0	1	0	0	0	1
1981	2	4	100	100		80	100	100				1	71	7	0	37.98	0	0	Primary	0	0	0	1	0	0	0	1
1982	3	4.5	100	100	97	95	100	100	96	59.1	55.7	0	68	7	6713.29	32.58	0	1	Secondary	0	0	0	1	0	0	0	1
1983	1	3		20			100					1	66	7	2566.43	32.21	0	0	Primary	0	0	0	0	0	0	0	1
1984	4	5.5	75	70	62	85	100	100	88	59.5	46	0	63	7	5143.36	37.36	0	1	University	0	0	0	0	0	0	1	0
1985	1	3	100	0	92	70	37.5	66.7	48	40.8	40.2	0	61	7	7972.03	34.1	0	0	Primary	0	0	0	1	0	0	0	1
1986	3	4.5		50			100	100				0	68	7	11213.3	33.3	0	1	Primary	0	0	0	1	0	0	0	1
1987	2	4		100		40	75	100	60			0	68	7	1468.53	38.43	0	1	Secondary	0	0	0	0	1	0	0	1
1988	2	3.5	100	70	77	90	100	100	84	56.4	52.7	0	73	7	2545.45	28.69	0	1	University	0	0	0	1	0	0	0	1
1989	2	4	50	30	60	50	62.5	66.7	68	47.5	34.6	0	71	7	0	32.19	0	1	Secondary	0	0	0	0	0	1	0	1
1990	2	4	100	100		90	100	100	88			1	64	7	583.92	27.06	0	0	Primary	0	1	0	1	0	0	0	1
1991	4	6	50	80		20	100	66.7	60			1	66	7	788.93	33.69	0	0	Primary	0	0	0	1	1	0	0	0
1992	4	5.5	100	80		90	100	100	93.3			1	63	7	2786.71	33.79	0	0	University	0	0	1	0	0	0	1	1
1993	3	5	0	40		20	62.5	0	60			1	62	7	522.14	39.6	0	1	Primary	0	1	0	1	1	0	0	1
1994	1	2.5		50		55	50	100	88			0	58	7	398.6	37.09	0	1	University	1	0	0	0	0	0	0	1
1995	2	4	100	80	67	60	100	100	84	53.5	51.2	0	61	7	3783.68	39.32	1	0	Secondary	0	0	0	1	0	0	0	1
1996	4	5.5	50	0		20	50	0	33.3			1	75	7	2027.97	38.9	0	0	Primary	0	0	0	1	1	1	0	1
1997	2	4	100	100	75	60	100	100	76	50.2	55.6	0	57	7	3272.73	34.5	0	1	Secondary	0	0	1	0	0	0	0	1
1998	1	3	0	60		60	100	100	100			0	57	7	5300.7	27.17	1	0	Primary	0	0	0	1	0	0	0	1
1999	1	2.5	25	10	67	40	37.5	33.3	48	33	37.7	1	62	7	2391.61	36.04	0	0	Secondary	0	0	0	0	1	0	0	0
[truncated: 4,875 more rows]
